# Supplementary material for: Cytenamide trifluoro­acetic acid solvate
Source: Acta Crystallogr Sect E Struct Rep Online. 2008 Jun 7;64(Pt 7):o1215–6. doi: 10.1107/S1600536808016577 (PMC2961719; doi:10.1107/S1600536808016577)
Supplement: Supplementary file 1 [file e-64-o1215-sup1.cif]

##############################################################################
###                                                                        ###
###        Electronic paper (Acta Crystallographica Section E)             ###
###                                                                        ###
##############################################################################
#                                                                            #
# This CIF contains the data in a paper accepted for publication in Acta     #
# Crystallographica Section E. It conforms to the requirements of Notes      #
# for Authors for Section E, and has been peer reviewed under the auspices   #
# of the IUCr Commission on Journals.                                        #
#                                                                            #
# Full details of the Crystallographic Information File format               #
# are given in the paper "The Crystallographic Information File (CIF):       #
# a New Standard Archive File for Crystallography" by S. R. Hall, F. H.      #
# Allen and I. D. Brown [Acta Cryst. (1991), A47, 655-685].                  #
#                                                                            #
# The current version of the core CIF dictionary is obtainable from          #
# ftp://ftp.iucr.org/pub/cif_core.dic. The current version number is 2.4.    #
#                                                                            #
# Software is freely available for graphical display of the structure(s) in  #
# this CIF.  For information consult the CIF home page http://www.iucr.org/  #
# cif/home.html                                                              #
#                                                                            #
# This file may be used for bona fide research purposes within the           #
# scientific community so long as proper attribution is given to the journal # 
# article from which it was obtained.                                        #
#                                                                            #
##############################################################################
                                             
data_I
_audit_creation_method     CRYSTALS_ver_12.85
_journal_date_recd_electronic     2008-05-19
_journal_date_accepted     2008-05-30
_journal_name_full     'Acta Crystallographica, Section E'
_journal_year     2008
_journal_volume     64
_journal_issue      7
_journal_page_first     o1215
_journal_page_last     o1216
_journal_paper_category     QO
_journal_coeditor_code     CF2202
_publ_contact_author_name     'Prof Alastair J. Florence'
_publ_contact_author_address
;
Solid-State Research Group
Strathclyde Institute of Pharmacy and Biomedical Sciences
The John Arbuthnott Building
University of Strathclyde
27 Taylor Street
Glasgow G4 0NR, U.K.
;
_publ_contact_author_email     'alastair.florence@strath.ac.uk'
_publ_contact_author_fax     '01415522562'
_publ_contact_author_phone     '01415484877'
_publ_section_title
;
Cytenamide trifluoroacetic acid solvate
;
_publ_section_title_footnote     .
loop_
    _publ_author_name
    _publ_author_footnote
    _publ_author_address
    'Johnston, Andrea' .
;
Solid-State Research Group
Strathclyde Institute of Pharmacy and Biomedical Sciences
The John Arbuthnott Building
University of Strathclyde
27 Taylor Street
Glasgow G4 0NR
Scotland
;
    'Florence, Alastair J.' .
;
Solid-State Research Group
Strathclyde Institute of Pharmacy and Biomedical Sciences
The John Arbuthnott Building
University of Strathclyde
27 Taylor Street
Glasgow G4 0NR
Scotland
;
    'Fabianni, Francesca J. A.' .
;
University of G\"ottingen
GZG, Department of Crystallography
Goldschmidtstrasse 1
D-37077 G\"ottingen
Germany
;
    'Shankland, Kenneth' .
;
ISIS Facility
Rutherford Appleton Laboratory
Chilton
Didcot
Oxon OX11 0QX
England
;
    'Bedford, Colin T.' .
;
University College London
Department of Chemistry
20 Gordon Street
London
WC1H 0AJ
England
;
    'Bardin, Julie' .
;
Solid-State Research Group
Strathclyde Institute of Pharmacy and Biomedical Sciences
The John Arbuthnott Building
University of Strathclyde
27 Taylor Street
Glasgow G4 0NR
Scotland
;
_chemical_name_systematic
;
5<i>H</i>-dibenzo[<i>a</i>,<i>d</i>]cycloheptatriene-5-carboxamide
trifluoroacetic acid solvate
;
_chemical_name_common
;
Cytenamide trifluoroacetic acid solvate
;
_chemical_formula_moiety     'C16 H13 N O, C2 H F3 O2'
_chemical_formula_sum     'C18 H14 F3 N1 O3'
_chemical_formula_iupac     'C16 H13 N O, C2 H F3 O2'
_chemical_formula_weight     349.31
_symmetry_cell_setting     'monoclinic'
_symmetry_space_group_name_H-M     'P 21/n'
_symmetry_space_group_name_Hall     '-P 2yn'
loop_
    _symmetry_equiv_pos_as_xyz
    'x,y,z'
    '-x,-y,-z'
    '-x+1/2,y+1/2,-z+1/2'
    'x+1/2,-y+1/2,z+1/2'
_cell_length_a     12.1673(11)
_cell_length_b     6.3235(6)
_cell_length_c     21.4525(15)
_cell_angle_alpha     90
_cell_angle_beta     101.932(8)
_cell_angle_gamma     90
_cell_volume     1614.9(2)
_cell_formula_units_Z     4
_cell_measurement_reflns_used     1137
_cell_measurement_theta_min     3
_cell_measurement_theta_max     25
_cell_measurement_temperature     160
_exptl_crystal_description     'block'
_exptl_crystal_colour     'colourless'
_exptl_crystal_size_max     0.16
_exptl_crystal_size_mid     0.13
_exptl_crystal_size_min     0.08
_exptl_crystal_density_diffrn     1.437
_exptl_crystal_density_meas     ?
_exptl_crystal_density_method     'not measured'
_exptl_crystal_F_000     720
_exptl_absorpt_coefficient_mu     0.121
_exptl_absorpt_correction_type     multi-scan
_exptl_absorpt_process_details
;
(ABSPACK/CrysAlis RED; Oxford Diffraction, 2006)
;
_exptl_absorpt_correction_T_min     0.83
_exptl_absorpt_correction_T_max     0.99
_diffrn_ambient_temperature     160
_diffrn_radiation_type     'Mo K\a'
_diffrn_radiation_wavelength     0.71073
_diffrn_radiation_source     'Enhance (Mo) X-ray Source'
_diffrn_radiation_monochromator     'graphite'
_diffrn_measurement_device_type     'Oxford Diffraction Gemini S'
_diffrn_measurement_method     '\f and \w scans'
_diffrn_detector_area_resol_mean     15.9745
_diffrn_reflns_number     10796
_diffrn_reflns_av_R_equivalents     0.094
_diffrn_reflns_theta_min     3.057
_diffrn_reflns_theta_max     25.492
_diffrn_reflns_theta_full     25.492
_diffrn_measured_fraction_theta_max     0.995
_diffrn_measured_fraction_theta_full     0.995
_diffrn_reflns_limit_h_min     -14
_diffrn_reflns_limit_h_max     14
_diffrn_reflns_limit_k_min     0
_diffrn_reflns_limit_k_max     7
_diffrn_reflns_limit_l_min     0
_diffrn_reflns_limit_l_max     25
_diffrn_standards_number     0
_diffrn_standards_interval_count     0
_diffrn_standards_interval_time     0
_diffrn_standards_decay_%     0
_refine_special_details
;
;
_reflns_number_total     2995
_reflns_number_gt     1423
_reflns_threshold_expression     I>2\s(I)
_refine_ls_structure_factor_coef     Fsqd
_refine_ls_matrix_type     full
_refine_ls_R_factor_all     0.1778
_refine_ls_R_factor_gt     0.0795
_refine_ls_wR_factor_all     0.1778
_refine_ls_wR_factor_gt     0.1409
_refine_ls_wR_factor_ref     0.1778
_refine_ls_goodness_of_fit_ref     1.0446
_refine_ls_number_reflns     2984
_refine_ls_number_parameters     236
_refine_ls_number_restraints     24
_refine_ls_hydrogen_treatment     noref
_refine_ls_weighting_scheme     calc
_refine_ls_weighting_details
;
 Method= Modified Sheldrick
 w=1/[\s^2^(F^2^) + ( 0.06P)^2^ + 0.42P]
 ,where P=(max(Fo^2^,0) + 2Fc^2^)/3
;
_atom_sites_solution_hydrogens     geom
_atom_sites_solution_primary     direct
_refine_ls_shift/su_max     0.000413
_refine_diff_density_max     0.73
_refine_diff_density_min     -0.60
_refine_ls_extinction_method     'None'
loop_
    _atom_type_symbol
    _atom_type_scat_dispersion_real
    _atom_type_scat_dispersion_imag
    _atom_type_scat_source
    C 0.0033 0.0016 'International Tables Vol C 4.2.6.8 and 6.1.1.4'
    H 0.0000 0.0000 'International Tables Vol C 4.2.6.8 and 6.1.1.4'
    O 0.0106 0.0060 'International Tables Vol C 4.2.6.8 and 6.1.1.4'
    F 0.0171 0.0103 'International Tables Vol C 4.2.6.8 and 6.1.1.4'
    N 0.0061 0.0033 'International Tables Vol C 4.2.6.8 and 6.1.1.4'
_computing_data_collection
;
CrysAlis CCD (Oxford Diffraction, 2006)
;
_computing_cell_refinement
;
CrysAlis RED (Oxford Diffraction, 2006)
;
_computing_data_reduction
;
CrysAlis RED (Oxford Diffraction, 2006)
;
_computing_structure_solution     'SHELXS97 (Sheldrick, 2008)'
_computing_structure_refinement     'CRYSTALS (Betteridge <i>et al.</i>,  2003)'
_computing_molecular_graphics
;
ORTEP-3 (Farrugia, 1997) and
Mercury (Macrae <i>et al.</i>,  2006)
;
_computing_publication_material
;
publCIF (Westrip, 2008) and
PLATON (Spek, 2003)
;
loop_
    _atom_site_type_symbol
    _atom_site_label
    _atom_site_fract_x
    _atom_site_fract_y
    _atom_site_fract_z
    _atom_site_U_iso_or_equiv
    _atom_site_adp_type
    _atom_site_occupancy
    _atom_site_disorder_assembly
    _atom_site_disorder_group
    C C1 0.6284(3) 0.6720(7) 0.3296(2) 0.0461 Uani 1.0000 . .
    C C2 0.5488(4) 0.4854(7) 0.31163(18) 0.0431 Uani 1.0000 . .
    C C3 0.4806(3) 0.4971(7) 0.24379(18) 0.0380 Uani 1.0000 . .
    C C4 0.4965(4) 0.3481(7) 0.1996(2) 0.0507 Uani 1.0000 . .
    C C5 0.4406(4) 0.3618(8) 0.1366(2) 0.0578 Uani 1.0000 . .
    C C6 0.3726(4) 0.5332(9) 0.1180(2) 0.0576 Uani 1.0000 . .
    C C7 0.3553(4) 0.6826(8) 0.16104(19) 0.0519 Uani 1.0000 . .
    C C8 0.4077(3) 0.6646(7) 0.22567(17) 0.0393 Uani 1.0000 . .
    C C9 0.3794(4) 0.8214(7) 0.2691(2) 0.0475 Uani 1.0000 . .
    C C10 0.3773(3) 0.7968(7) 0.33147(19) 0.0456 Uani 1.0000 . .
    C C11 0.4028(3) 0.6095(7) 0.37105(18) 0.0369 Uani 1.0000 . .
    C C12 0.3488(4) 0.5854(7) 0.42250(19) 0.0470 Uani 1.0000 . .
    C C13 0.3646(4) 0.4094(8) 0.45999(18) 0.0515 Uani 1.0000 . .
    C C14 0.4337(4) 0.2524(8) 0.4474(2) 0.0570 Uani 1.0000 . .
    C C15 0.4912(4) 0.2755(7) 0.3988(2) 0.0497 Uani 1.0000 . .
    C C16 0.4774(3) 0.4536(7) 0.36104(17) 0.0374 Uani 1.0000 . .
    C C17 0.8909(4) 0.3112(8) 0.4387(2) 0.0572 Uani 1.0000 . .
    C C18 0.8197(3) 0.1386(7) 0.4008(2) 0.0461 Uani 1.0000 . .
    N N1 0.6679(3) 0.7697(6) 0.28446(15) 0.0533 Uani 1.0000 . .
    O O1 0.7936(2) 0.1490(5) 0.34338(13) 0.0564 Uani 1.0000 . .
    O O2 0.6593(2) 0.7215(5) 0.38684(12) 0.0591 Uani 1.0000 . .
    O O3 0.7904(3) -0.0019(5) 0.43735(12) 0.0618 Uani 1.0000 . .
    F F1 0.9217(4) 0.4524(6) 0.40116(15) 0.1040 Uani 0.964(4) 1 1
    F F2 0.9828(2) 0.2331(5) 0.47540(13) 0.0714 Uani 0.964(4) 1 1
    F F3 0.8361(3) 0.4082(5) 0.47792(16) 0.0845 Uani 0.964(4) 1 1
    F F4 0.846(3) 0.502(2) 0.429(3) 0.0800 Uiso 0.036(4) 1 2
    F F5 0.992(2) 0.330(8) 0.425(3) 0.0800 Uiso 0.036(4) 1 2
    F F6 0.910(5) 0.282(6) 0.5010(4) 0.0800 Uiso 0.036(4) 1 2
    H H11 0.6461 0.7332 0.2450 0.0619 Uiso 1.0000 . .
    H H12 0.7150 0.8730 0.2945 0.0619 Uiso 1.0000 . .
    H H21 0.5969 0.3601 0.3139 0.0495 Uiso 1.0000 . .
    H H41 0.5449 0.2331 0.2125 0.0596 Uiso 1.0000 . .
    H H51 0.4499 0.2559 0.1077 0.0680 Uiso 1.0000 . .
    H H61 0.3386 0.5487 0.0754 0.0651 Uiso 1.0000 . .
    H H71 0.3068 0.7953 0.1473 0.0581 Uiso 1.0000 . .
    H H91 0.3579 0.9563 0.2521 0.0539 Uiso 1.0000 . .
    H H101 0.3556 0.9169 0.3516 0.0541 Uiso 1.0000 . .
    H H121 0.3022 0.6959 0.4312 0.0539 Uiso 1.0000 . .
    H H131 0.3278 0.3947 0.4943 0.0619 Uiso 1.0000 . .
    H H141 0.4423 0.1260 0.4713 0.0647 Uiso 1.0000 . .
    H H151 0.5414 0.1676 0.3914 0.0557 Uiso 1.0000 . .
    H H5 0.7404 -0.0935 0.4169 0.0888 Uiso 1.0000 . .
loop_
    _atom_site_aniso_label
    _atom_site_aniso_U_11
    _atom_site_aniso_U_22
    _atom_site_aniso_U_33
    _atom_site_aniso_U_12
    _atom_site_aniso_U_13
    _atom_site_aniso_U_23
    C1 0.033(2) 0.065(3) 0.040(3) -0.002(2) 0.005(2) 0.003(2)
    C2 0.036(2) 0.047(3) 0.044(2) 0.008(2) 0.002(2) -0.006(2)
    C3 0.028(2) 0.046(3) 0.041(2) -0.007(2) 0.0095(19) -0.007(2)
    C4 0.044(3) 0.056(3) 0.052(3) 0.000(2) 0.011(2) -0.009(2)
    C5 0.056(3) 0.072(4) 0.048(3) -0.012(3) 0.015(2) -0.021(3)
    C6 0.053(3) 0.081(4) 0.036(3) -0.011(3) 0.002(2) -0.003(3)
    C7 0.044(3) 0.070(3) 0.041(3) -0.004(2) 0.004(2) 0.002(3)
    C8 0.030(2) 0.049(3) 0.038(2) -0.003(2) 0.0052(19) 0.000(2)
    C9 0.047(3) 0.041(3) 0.055(3) 0.002(2) 0.009(2) -0.001(2)
    C10 0.047(3) 0.045(3) 0.047(3) 0.003(2) 0.013(2) -0.006(2)
    C11 0.036(2) 0.037(3) 0.035(2) -0.006(2) 0.0022(19) -0.006(2)
    C12 0.047(3) 0.056(3) 0.038(2) -0.005(2) 0.008(2) -0.011(2)
    C13 0.050(3) 0.069(4) 0.035(2) -0.014(3) 0.007(2) 0.006(3)
    C14 0.058(3) 0.057(3) 0.050(3) -0.010(3) -0.004(2) 0.011(3)
    C15 0.043(3) 0.055(3) 0.048(3) -0.003(2) 0.001(2) 0.002(2)
    C16 0.040(3) 0.036(3) 0.032(2) -0.002(2) -0.0011(19) -0.003(2)
    C17 0.054(3) 0.064(4) 0.055(3) -0.003(3) 0.014(3) -0.002(3)
    C18 0.034(3) 0.060(3) 0.044(3) 0.002(2) 0.007(2) 0.008(3)
    N1 0.043(2) 0.078(3) 0.038(2) -0.017(2) 0.0045(17) -0.009(2)
    O1 0.0488(19) 0.082(2) 0.0375(17) -0.0082(17) 0.0064(14) 0.0091(17)
    O2 0.054(2) 0.090(3) 0.0300(17) -0.0283(18) 0.0024(14) -0.0002(16)
    O3 0.060(2) 0.085(2) 0.0362(17) -0.0297(19) -0.0009(15) 0.0067(17)
    F1 0.132(3) 0.101(3) 0.074(2) -0.059(3) 0.008(2) 0.020(2)
    F2 0.0448(18) 0.091(2) 0.0715(19) -0.0066(16) -0.0045(14) -0.0160(17)
    F3 0.075(2) 0.086(2) 0.095(2) 0.0090(19) 0.0230(19) -0.027(2)
loop_
    _geom_bond_atom_site_label_1
    _geom_bond_atom_site_label_2
    _geom_bond_site_symmetry_1
    _geom_bond_site_symmetry_2
    _geom_bond_distance
    _geom_bond_publ_flag
    C1 C2 . . 1.525(6) no
    C1 N1 . . 1.321(5) no
    C1 O2 . . 1.247(4) no
    C2 C3 . . 1.521(5) no
    C2 C16 . . 1.517(6) no
    C2 H21 . . 0.980 no
    C3 C4 . . 1.379(6) no
    C3 C8 . . 1.384(5) no
    C4 C5 . . 1.383(6) no
    C4 H41 . . 0.941 no
    C5 C6 . . 1.372(7) no
    C5 H51 . . 0.936 no
    C6 C7 . . 1.368(6) no
    C6 H61 . . 0.928 no
    C7 C8 . . 1.406(5) no
    C7 H71 . . 0.934 no
    C8 C9 . . 1.451(5) no
    C9 C10 . . 1.352(5) no
    C9 H91 . . 0.944 no
    C10 C11 . . 1.453(6) no
    C10 H101 . . 0.938 no
    C11 C12 . . 1.405(5) no
    C11 C16 . . 1.386(5) no
    C12 C13 . . 1.363(6) no
    C12 H121 . . 0.942 no
    C13 C14 . . 1.364(6) no
    C13 H131 . . 0.942 no
    C14 C15 . . 1.378(6) no
    C14 H141 . . 0.945 no
    C15 C16 . . 1.376(5) no
    C15 H151 . . 0.951 no
    C17 C18 . . 1.520(5) no
    C17 F1 . . 1.307(4) no
    C17 F2 . . 1.322(5) no
    C17 F3 . . 1.328(5) no
    C17 C18 . . 1.520(5) no
    C17 F4 . . 1.323(7) no
    C17 F5 . . 1.323(7) no
    C17 F6 . . 1.323(7) no
    C18 O1 . . 1.209(4) no
    C18 O3 . . 1.283(5) no
    N1 H11 . . 0.865 no
    N1 H12 . . 0.867 no
    O3 H5 . . 0.887 no
loop_
    _geom_angle_atom_site_label_1
    _geom_angle_atom_site_label_2
    _geom_angle_atom_site_label_3
    _geom_angle_site_symmetry_1
    _geom_angle_site_symmetry_2
    _geom_angle_site_symmetry_3
    _geom_angle
    _geom_angle_publ_flag
    C2 C1 N1 . . . 119.0(4) no
    C2 C1 O2 . . . 119.3(4) no
    N1 C1 O2 . . . 121.6(4) no
    C1 C2 C3 . . . 113.4(4) no
    C1 C2 C16 . . . 110.5(3) no
    C3 C2 C16 . . . 113.4(3) no
    C1 C2 H21 . . . 105.8 no
    C3 C2 H21 . . . 106.9 no
    C16 C2 H21 . . . 106.2 no
    C2 C3 C4 . . . 119.9(4) no
    C2 C3 C8 . . . 119.8(4) no
    C4 C3 C8 . . . 120.2(4) no
    C3 C4 C5 . . . 121.2(4) no
    C3 C4 H41 . . . 119.6 no
    C5 C4 H41 . . . 119.2 no
    C4 C5 C6 . . . 118.6(4) no
    C4 C5 H51 . . . 120.0 no
    C6 C5 H51 . . . 121.3 no
    C5 C6 C7 . . . 121.1(4) no
    C5 C6 H61 . . . 119.4 no
    C7 C6 H61 . . . 119.5 no
    C6 C7 C8 . . . 120.6(4) no
    C6 C7 H71 . . . 119.3 no
    C8 C7 H71 . . . 120.1 no
    C7 C8 C3 . . . 118.2(4) no
    C7 C8 C9 . . . 117.4(4) no
    C3 C8 C9 . . . 124.4(4) no
    C8 C9 C10 . . . 127.8(4) no
    C8 C9 H91 . . . 116.8 no
    C10 C9 H91 . . . 115.3 no
    C9 C10 C11 . . . 128.8(4) no
    C9 C10 H101 . . . 115.3 no
    C11 C10 H101 . . . 115.9 no
    C10 C11 C12 . . . 118.0(4) no
    C10 C11 C16 . . . 123.9(4) no
    C12 C11 C16 . . . 118.2(4) no
    C11 C12 C13 . . . 121.4(4) no
    C11 C12 H121 . . . 118.3 no
    C13 C12 H121 . . . 120.4 no
    C12 C13 C14 . . . 119.6(4) no
    C12 C13 H131 . . . 120.7 no
    C14 C13 H131 . . . 119.7 no
    C13 C14 C15 . . . 120.2(4) no
    C13 C14 H141 . . . 120.7 no
    C15 C14 H141 . . . 119.0 no
    C14 C15 C16 . . . 120.8(4) no
    C14 C15 H151 . . . 119.6 no
    C16 C15 H151 . . . 119.6 no
    C2 C16 C11 . . . 120.1(4) no
    C2 C16 C15 . . . 120.1(4) no
    C11 C16 C15 . . . 119.7(4) no
    C18 C17 F1 . . . 111.5(4) no
    C18 C17 F2 . . . 111.6(4) no
    F1 C17 F2 . . . 107.9(4) no
    C18 C17 F3 . . . 111.4(4) no
    F1 C17 F3 . . . 108.7(4) no
    F2 C17 F3 . . . 105.6(4) no
    C18 C17 F4 . . . 113.56(6) no
    C18 C17 F5 . . . 113.57(6) no
    F4 C17 F5 . . . 105.08(7) no
    C18 C17 F6 . . . 113.57(6) no
    F4 C17 F6 . . . 105.08(7) no
    F5 C17 F6 . . . 105.08(7) no
    C17 C18 O1 . . . 120.4(4) no
    C17 C18 O3 . . . 111.8(4) no
    O1 C18 O3 . . . 127.8(4) no
    C1 N1 H11 . . . 120.6 no
    C1 N1 H12 . . . 119.5 no
    H11 N1 H12 . . . 119.9 no
    C18 O3 H5 . . . 113.5 no
loop_
    _geom_hbond_atom_site_label_D
    _geom_hbond_atom_site_label_H
    _geom_hbond_atom_site_label_A
    _geom_hbond_site_symmetry_A
    _geom_hbond_distance_DH
    _geom_hbond_distance_HA
    _geom_hbond_distance_DA
    _geom_hbond_angle_DHA
    _geom_hbond_publ_flag
    O3 H5 O2 1_545 0.89 1.58 2.462(4) 173 yes
    N1 H11 O1 3_655 0.86 2.23 2.976(4) 144 yes
    N1 H12 O1 1_565 0.87 2.16 2.982(5) 159 yes
