# Supplementary material for: Cytenamide trifluoro­acetic acid solvate
Source: Acta Crystallogr Sect E Struct Rep Online. 2008 Jun 7;64(Pt 7):o1215–6. doi: 10.1107/S1600536808016577 (PMC2961719; doi:10.1107/S1600536808016577)
Supplement: Supplementary file 2 [file e-64-o1215-Isup2.hkl]

data_I
#  07ISIS056 in P2(1)/n                    
_audit_creation_date        07-11-05
_audit_creation_method      CRYSTALS 

_cell_length_a                    12.1673(11)
_cell_angle_alpha                 90
_cell_length_b                    6.3235(6)
_cell_angle_beta                  101.932(8)
_cell_length_c                    21.4525(15)
_cell_angle_gamma                 90

# NOTE Fc on scale of Fo,      1.60678
# Status flags: 
#    o - used in refinement 
#    < - excluded by I/sigmaI cutoff 
#    x - excluded for another reason  

loop_
_refln_index_h
_refln_index_k
_refln_index_l
_refln_F_squared_meas
_refln_F_squared_calc
_refln_F_squared_sigma
_refln_observed_status
   2   0   0    15887.31    14354.43      196.95 o
   4   0   0    15889.65    15401.27      224.08 o
   6   0   0    12874.26    11889.66      293.31 o
   8   0   0      661.22      831.00       42.71 o
  10   0   0      135.12      112.69       63.62 o
  12   0   0       82.70        0.06       76.45 o
  14   0   0      269.77       27.92       94.38 o
   1   1   0    34616.92    34684.99      306.11 o
   2   1   0    11326.91    11508.10      169.05 o
   3   1   0       25.87       18.30       23.57 o
   4   1   0     1273.89     1304.24       34.32 o
   5   1   0     5068.74     5065.95      119.94 o
   6   1   0     6271.54     6431.86      135.29 o
   7   1   0      131.01       61.41       38.04 o
   8   1   0     1986.93     2080.91       55.00 o
   9   1   0      345.30      342.16       48.58 o
  10   1   0       90.72       37.60       40.10 o
  11   1   0      175.85       24.79       57.63 o
  12   1   0       49.55       20.71       54.00 o
  13   1   0       39.53        2.20       37.33 o
  14   1   0       78.24       21.25       71.92 o
   0   2   0     5723.55     5879.86      334.04 o
   1   2   0       38.08       19.59       19.70 o
   2   2   0      484.86      488.13       24.52 o
   3   2   0     1883.94     1672.00       58.41 o
   4   2   0      816.30      832.80       44.90 o
   5   2   0      191.07      137.75       49.60 o
   6   2   0      882.20     1022.66       39.66 o
   7   2   0      349.35      379.64       29.40 o
   8   2   0      402.45      353.79       33.35 o
   9   2   0      127.75      130.24       37.65 o
  10   2   0       70.27       46.03       52.91 o
  11   2   0      265.84      372.28       85.56 o
  12   2   0      359.63      159.21      124.54 o
  13   2   0      115.94      102.96       58.01 o
   1   3   0      165.38      278.77       41.88 o
   2   3   0      182.58      199.26       40.52 o
   3   3   0      327.45      298.53       41.81 o
   4   3   0       68.53      115.31       35.16 o
   5   3   0       24.73        2.69       24.48 o
   6   3   0      104.10       47.06      114.87 o
   7   3   0       17.37       13.14       17.91 o
   8   3   0       75.57       90.83       44.62 o
   9   3   0       45.99        9.80       36.94 o
  10   3   0      102.63        9.77       49.66 o
  11   3   0      411.22      416.59       62.74 o
  12   3   0       98.48       10.13       56.52 o
  13   3   0      220.49      155.48       57.56 o
   0   4   0      402.38      454.38       33.68 o
   1   4   0     1426.67     1598.61       52.43 o
   2   4   0      980.99     1101.26       49.94 o
   3   4   0      295.94      268.24       37.10 o
   4   4   0      834.80      851.48       40.00 o
   5   4   0       61.62      110.24       40.56 o
   6   4   0      241.13      148.84       51.18 o
   7   4   0       76.15       64.76       58.23 o
   8   4   0       80.70       36.39       71.13 o
   9   4   0       56.82        2.36       67.83 o
  10   4   0       74.28       42.17       73.29 o
  11   4   0       28.57        7.83       29.66 o
  12   4   0       35.77       10.85       40.26 o
   1   5   0      146.34       80.34       36.16 o
   2   5   0      162.11      148.86       36.82 o
   3   5   0      366.32      489.63      156.41 o
   4   5   0      360.99      456.01       65.62 o
   5   5   0     1109.25     1191.01       66.21 o
   6   5   0       37.86        7.37       42.45 o
   7   5   0       29.07        0.83       27.92 o
   8   5   0       36.05        5.22       33.45 o
   9   5   0       66.92       27.69       56.01 o
  10   5   0       47.65        0.01       47.56 o
   0   6   0      206.99      149.51       66.79 o
   1   6   0       55.33        2.92       37.70 o
   2   6   0       86.60        3.34       50.40 o
   3   6   0       72.19        8.66       80.85 o
   4   6   0       82.22        0.58       59.04 o
   5   6   0       33.67        0.67       34.43 o
   6   6   0       61.89       45.82       48.13 o
   7   6   0      112.44       19.15       74.35 o
   8   6   0       -6.71       43.24    10250.61 x
   1   7   0      187.23      109.38      101.01 o
   2   7   0      245.63       67.57       64.82 o
   3   7   0      141.92        5.15       73.92 o
   4   7   0       75.61        2.43       65.40 o
   5   7   0       54.44        0.13       66.33 o
 -13   0   1      267.99      253.31       82.87 o
 -11   0   1       65.86       17.14       52.88 o
  -9   0   1      186.88      276.83      134.16 o
  -7   0   1      133.67      155.98       46.83 o
  -5   0   1     3296.67     3071.16      172.62 o
  -3   0   1    26460.93    24994.22      426.42 o
   3   0   1    10789.44    10585.62      148.85 o
   5   0   1     4606.81     4707.76       84.25 o
   7   0   1     6297.20     6422.78      209.50 o
   9   0   1     1606.10     1808.35      138.55 o
  11   0   1      746.88      827.83      117.45 o
  13   0   1      128.72       20.67       76.07 o
 -14   1   1      310.75      236.50       80.50 o
 -13   1   1      192.03      227.06      115.16 o
 -12   1   1      391.04      304.27       59.67 o
 -11   1   1      427.98      383.17       46.28 o
 -10   1   1      166.57      117.22       38.89 o
  -9   1   1      109.08      125.28       33.36 o
  -8   1   1      420.23      489.47       34.01 o
  -7   1   1      147.62      165.68       28.52 o
  -6   1   1       22.32       32.18       21.72 o
  -5   1   1     4183.24     3956.63       90.90 o
  -4   1   1       21.01       11.80       19.85 o
  -3   1   1    59963.13    57678.45      496.26 o
  -2   1   1    11885.71    11833.22      134.28 o
  -1   1   1     4519.97     4431.85       78.08 o
   0   1   1     4154.90     4165.84       83.97 o
   1   1   1    17893.84    17808.85      208.64 o
   2   1   1      132.24      168.01       30.64 o
   3   1   1    46548.77    43470.30      525.32 o
   4   1   1    15873.26    15788.61      244.13 o
   5   1   1       76.28       81.27       21.88 o
   6   1   1      657.56      690.49       39.39 o
   7   1   1      697.62      687.66       49.34 o
   8   1   1       45.80       32.62       31.35 o
   9   1   1       33.10       18.67       34.45 o
  10   1   1      447.65      384.60       97.76 o
  11   1   1      278.54      187.93       62.58 o
  12   1   1       67.86        0.01       76.24 o
  13   1   1       74.39        9.93       60.17 o
  14   1   1       31.47      203.26       33.44 x
 -14   2   1      118.37       12.95       95.25 o
 -13   2   1       52.17       83.50       63.21 o
 -12   2   1       50.85        0.76       54.11 o
 -11   2   1       53.17       11.00       51.08 o
 -10   2   1      136.38      212.33       49.02 o
  -9   2   1      503.26      475.58       54.68 o
  -8   2   1       57.47       17.44       32.78 o
  -7   2   1     1882.09     1876.65       69.80 o
  -6   2   1     1999.31     1969.94       57.70 o
  -5   2   1      560.74      586.75       60.17 o
  -4   2   1     1585.76     1471.84       48.26 o
  -3   2   1     2357.25     2366.79       45.61 o
  -2   2   1      387.38      400.17       23.93 o
  -1   2   1        9.14        1.29        9.65 o
   0   2   1       13.47        0.88       14.97 o
   1   2   1      989.34      951.13       32.61 o
   2   2   1    16470.28    15768.97      289.46 o
   3   2   1     9547.00     8676.39      172.17 o
   4   2   1      812.25      945.12       54.52 o
   5   2   1     2271.65     2222.14       65.10 o
   6   2   1     1008.59      989.39      115.33 o
   7   2   1       77.64       79.69       29.10 o
   8   2   1      932.81      941.78       56.75 o
   9   2   1      100.45      124.30       52.41 o
  10   2   1       84.91       12.83       48.54 o
  11   2   1       42.61        4.38       36.60 o
  12   2   1       66.91       13.68       50.90 o
  13   2   1      295.02      253.50       78.98 o
 -13   3   1       42.70        0.00       45.03 o
 -12   3   1      121.21      177.60      162.54 o
 -11   3   1      644.69      706.78       66.09 o
 -10   3   1      135.77      150.17       50.97 o
  -9   3   1      283.83      380.49       63.14 o
  -8   3   1       37.82       18.45       35.57 o
  -7   3   1     1195.96     1250.12      178.24 o
  -6   3   1      106.49       83.99       68.50 o
  -5   3   1       25.16        6.15       28.17 o
  -4   3   1       82.18      106.19       36.54 o
  -3   3   1       58.50       31.79       32.27 o
  -2   3   1     2374.49     2570.94       56.99 o
  -1   3   1     3226.10     3177.26      116.04 o
   0   3   1       76.11       82.77       23.04 o
   1   3   1     1419.58     1356.01       48.44 o
   2   3   1      174.50      177.45       28.02 o
   3   3   1      478.62      570.66      112.10 o
   4   3   1     1620.97     1814.87       80.65 o
   5   3   1      405.86      455.32       49.97 o
   6   3   1      194.98      210.34       44.79 o
   7   3   1       66.12       65.62       43.44 o
   8   3   1      108.34      173.07       52.44 o
   9   3   1      108.65      128.96       47.75 o
  10   3   1      563.04      626.90       59.64 o
  11   3   1      249.47      284.75       58.25 o
  12   3   1       44.11       57.62       44.85 o
  13   3   1       51.34        6.58       41.92 o
 -12   4   1       28.92        0.21       35.21 o
 -11   4   1      158.82      223.46       90.67 o
 -10   4   1       35.84        0.07       33.80 o
  -9   4   1      119.79      157.47       89.01 o
  -8   4   1      450.65      468.82       61.85 o
  -7   4   1       60.70       13.52       49.71 o
  -6   4   1      377.57      372.75       50.90 o
  -5   4   1      222.31      277.16       46.39 o
  -4   4   1      123.58      135.09       45.03 o
  -3   4   1      320.97      389.17       53.34 o
  -2   4   1       30.00        6.05       29.85 o
  -1   4   1       12.36       37.79       15.00 o
   0   4   1      141.74      162.62       27.78 o
   1   4   1      271.65      276.77       30.82 o
   2   4   1       52.16        7.09       35.49 o
   3   4   1      410.58      472.38       36.49 o
   4   4   1       16.29       21.14       20.15 o
   5   4   1       81.14      116.53       61.24 o
   6   4   1      368.71      390.21       44.72 o
   7   4   1       55.73       68.29       42.73 o
   8   4   1       52.80       43.07       38.53 o
   9   4   1      637.70      711.47       72.57 o
  10   4   1       60.19       19.57       48.49 o
  11   4   1       29.83       79.61       35.30 o
  12   4   1       66.63        4.98       80.40 o
 -11   5   1       77.26        0.30       65.17 o
 -10   5   1       49.95        1.60       43.83 o
  -9   5   1      214.24      138.54       65.82 o
  -8   5   1       69.32        0.06       56.59 o
  -7   5   1      184.64      140.33      244.61 o
  -6   5   1       39.33        0.16       44.41 o
  -5   5   1       41.18        0.00       40.35 o
  -4   5   1      110.30       60.57       83.74 o
  -3   5   1       63.40       14.04       46.97 o
  -2   5   1       81.64       40.02       44.81 o
  -1   5   1       38.89        1.61       33.32 o
   0   5   1      420.66      398.03       45.36 o
   1   5   1      413.40      452.03       38.24 o
   2   5   1      549.44      564.37       44.56 o
   3   5   1       26.69        1.59       29.91 o
   4   5   1       86.17      115.57       54.80 o
   5   5   1       61.33        9.27       58.70 o
   6   5   1      185.82      136.70       45.36 o
   7   5   1       47.92       12.09       50.42 o
   8   5   1      183.31      111.70       76.53 o
   9   5   1       50.64       23.60       47.30 o
  10   5   1      111.97        8.26      123.11 o
  -9   6   1      101.48        0.07      133.52 o
  -8   6   1       24.08        7.23       29.33 o
  -7   6   1       37.49        1.46       47.65 o
  -6   6   1       46.64        6.79       38.94 o
  -5   6   1       86.75        1.74       60.18 o
  -4   6   1       58.46       29.29       68.43 o
  -3   6   1      255.00      226.50       71.43 o
  -2   6   1      179.08      180.37       59.85 o
  -1   6   1      154.56      128.44       59.62 o
   0   6   1      383.64      336.03       47.65 o
   1   6   1      131.12      136.63       44.67 o
   2   6   1      450.18      556.72      110.89 o
   3   6   1      197.36       14.01       71.46 o
   4   6   1       75.07        0.02       86.24 o
   5   6   1       35.72       13.22       42.02 o
   6   6   1      108.93        2.07       59.55 o
   7   6   1       83.64        0.62       68.94 o
   8   6   1       61.89        0.63       76.26 o
  -5   7   1      247.56      192.19       85.87 o
  -4   7   1       86.21       10.55      101.14 o
  -3   7   1      131.16       87.42       75.03 o
  -2   7   1       75.75        0.05       66.77 o
  -1   7   1       72.08       14.19       49.26 o
   0   7   1      220.53      164.60       53.10 o
   1   7   1       73.32        0.00       72.98 o
   2   7   1      104.85        2.71       58.37 o
   3   7   1      277.04       75.33       84.06 o
   4   7   1      125.99       28.82       73.60 o
   5   7   1       32.27       59.83       34.52 o
 -14   0   2      203.67      123.68      143.86 o
 -12   0   2      955.90     1041.59       99.17 o
 -10   0   2      105.09       16.22       58.36 o
  -8   0   2     3237.26     3379.07      100.60 o
  -6   0   2     4772.28     4528.58      221.75 o
  -4   0   2       21.78       35.50       24.45 o
  -2   0   2     1091.33      838.42      103.22 o
   2   0   2    14792.75    13571.28      199.89 o
   4   0   2      310.98      268.70       28.40 o
   6   0   2      674.22      643.77       47.80 o
   8   0   2      569.55      578.34      111.40 o
  10   0   2      126.75      264.06      138.24 o
  12   0   2      428.95      415.37      105.65 o
  14   0   2       46.93        5.20       50.60 o
 -14   1   2       80.77        1.00       57.13 o
 -13   1   2      200.46       86.78      105.69 o
 -12   1   2       42.50       77.40       42.37 o
 -11   1   2       49.16       17.11       48.23 o
 -10   1   2       91.41       23.12       94.74 o
  -9   1   2       59.24       28.07       34.63 o
  -8   1   2      138.09      128.37       31.97 o
  -7   1   2      291.98      376.72       31.78 o
  -6   1   2      268.97      287.78       33.76 o
  -5   1   2       42.19        1.04       28.65 o
  -4   1   2       48.48        0.39       52.67 o
  -3   1   2    36670.95    34076.53      413.78 o
  -2   1   2     9200.36     8394.40      114.44 o
  -1   1   2     5380.43     4855.46       56.12 o
   0   1   2      999.80      960.37       27.13 o
   1   1   2     7956.08     7814.27      129.13 o
   2   1   2    18627.69    17741.74      412.85 o
   3   1   2     1376.62     1435.62       72.69 o
   4   1   2    16680.00    16805.99      258.82 o
   5   1   2       23.64       34.75       22.84 o
   6   1   2      228.76      205.95       28.00 o
   7   1   2      354.33      337.82       44.61 o
   8   1   2       29.38       51.17       31.31 o
   9   1   2      301.81      281.17       41.12 o
  10   1   2      971.70      778.79       76.16 o
  11   1   2      437.28      396.82       68.30 o
  12   1   2      125.53       73.07      110.05 o
  13   1   2      162.05       94.78       87.38 o
 -14   2   2      113.10      157.06      112.15 o
 -13   2   2      298.39      117.53       74.89 o
 -12   2   2      160.33       60.55       64.96 o
 -11   2   2       93.94        0.11       41.66 o
 -10   2   2      218.88      197.36       43.11 o
  -9   2   2      319.74      278.22       51.82 o
  -8   2   2      132.90      112.21       41.82 o
  -7   2   2      151.11      149.48       27.25 o
  -6   2   2       13.38        1.60       14.66 o
  -5   2   2      351.51      333.14       39.71 o
  -4   2   2    17392.44    16361.53      323.65 o
  -3   2   2      588.45      607.55       26.15 o
  -2   2   2     4477.51     4688.65       84.69 o
  -1   2   2      167.11      151.49       20.32 o
   0   2   2     1060.16     1030.96       32.89 o
   1   2   2     5018.48     4753.67       74.84 o
   2   2   2    25569.71    24960.77      354.65 o
   3   2   2     1169.95     1211.48       48.51 o
   4   2   2     1732.47     1557.12       92.02 o
   5   2   2     3121.96     3147.26      102.85 o
   6   2   2       85.56        2.36       32.02 o
   7   2   2       20.59        3.93       18.78 o
   8   2   2      177.87      169.97       31.64 o
   9   2   2       31.41       22.61       30.05 o
  10   2   2       65.04       62.56       47.09 o
  11   2   2      139.39       89.33       81.34 o
  12   2   2       39.70       15.53       36.12 o
  13   2   2       26.27        0.60       29.45 o
 -13   3   2       55.71        0.95       57.75 o
 -12   3   2       32.28        9.29       37.58 o
 -11   3   2       24.89       34.91       26.27 o
 -10   3   2       45.63        1.40       52.02 o
  -9   3   2      657.87      660.90       50.45 o
  -8   3   2       86.86      107.64       45.88 o
  -7   3   2      540.77      560.61       66.68 o
  -6   3   2      710.05      664.49       61.58 o
  -5   3   2      255.32      260.96       35.52 o
  -4   3   2      220.70      241.68       33.96 o
  -3   3   2       89.42       95.74       32.36 o
  -2   3   2     1599.46     1611.25       50.36 o
  -1   3   2       88.21       31.53       37.01 o
   0   3   2      880.58      919.92       39.06 o
   1   3   2      203.79      224.41       31.68 o
   2   3   2      110.45      147.01       29.47 o
   3   3   2     1688.44     1593.48       67.93 o
   4   3   2     2706.04     2708.50       85.02 o
   5   3   2       66.02       64.32       34.95 o
   6   3   2       26.27       27.93       26.23 o
   7   3   2       72.95      106.34       36.00 o
   8   3   2       40.96        1.62       38.44 o
   9   3   2      111.81       29.54       80.06 o
  10   3   2      554.77      467.10       60.95 o
  11   3   2       47.83       13.96       43.58 o
  12   3   2      143.39      144.02       94.09 o
 -12   4   2       27.96        1.22       31.08 o
 -11   4   2      253.54      282.60       72.38 o
 -10   4   2      467.45      481.21       73.38 o
  -9   4   2      246.43       39.22       63.46 o
  -8   4   2       49.77        0.82       47.20 o
  -7   4   2      663.53      684.02       64.54 o
  -6   4   2       73.87       95.13       45.96 o
  -5   4   2       56.64       28.66       39.42 o
  -4   4   2     1793.50     1692.40       69.45 o
  -3   4   2      238.29      173.82       49.13 o
  -2   4   2       64.58       65.63       36.61 o
  -1   4   2       23.84        3.31       27.74 o
   0   4   2       40.87       39.18       37.46 o
   1   4   2       17.62       61.58       16.94 o
   2   4   2      776.50      929.63       49.72 o
   3   4   2      520.98      347.05       92.76 o
   4   4   2       71.14      149.95       39.84 o
   5   4   2       91.99       83.17       43.96 o
   6   4   2      617.77      634.02       71.58 o
   7   4   2       38.86       73.19       40.11 o
   8   4   2       77.07      117.02       68.09 o
   9   4   2       41.69       48.72       46.44 o
  10   4   2      119.94       35.67       95.74 o
  11   4   2       51.92       17.58       54.28 o
  12   4   2      103.30        4.07      135.34 o
 -11   5   2      102.03        0.44       74.84 o
 -10   5   2      148.01       24.38       69.56 o
  -9   5   2       50.69       18.81       56.56 o
  -8   5   2       69.79       15.37       57.35 o
  -7   5   2      268.36      119.57       71.16 o
  -6   5   2      394.85      306.78       50.17 o
  -5   5   2      947.39      752.67       79.77 o
  -4   5   2       76.80       15.14       56.61 o
  -3   5   2     1458.20     1387.86       94.89 o
  -2   5   2     1665.57     1697.49       71.55 o
  -1   5   2      808.29      855.77       62.31 o
   0   5   2      349.42      382.32       59.75 o
   1   5   2      322.91      340.16       53.68 o
   2   5   2     1160.40     1030.80       64.63 o
   3   5   2      236.21      228.84       60.78 o
   4   5   2      255.61      420.25      162.50 o
   5   5   2      185.74      155.57       66.27 o
   6   5   2       38.37       32.86       32.57 o
   7   5   2      231.82      156.41       57.96 o
   8   5   2      117.40      208.15      143.48 o
   9   5   2       45.13       26.16       50.28 o
  10   5   2       62.62       22.22       74.22 o
  -9   6   2       93.76       28.36      113.60 o
  -8   6   2      349.50      222.37       92.05 o
  -7   6   2       76.77        1.16       60.21 o
  -6   6   2       79.54        9.31       68.53 o
  -5   6   2       39.58       32.46       40.14 o
  -4   6   2       52.19       86.63       46.51 o
  -3   6   2      299.89      329.37       71.03 o
  -2   6   2      691.67      786.30       93.46 o
  -1   6   2      256.36      378.48       47.38 o
   0   6   2     1115.56     1080.16       72.04 o
   1   6   2      121.18      210.00       45.01 o
   2   6   2       74.28       30.74       54.94 o
   3   6   2       80.17       44.08       74.34 o
   4   6   2      287.73      310.60      123.70 o
   5   6   2       49.53        2.18       45.91 o
   6   6   2       86.44       23.51       94.91 o
   7   6   2      321.65      258.58       97.57 o
   8   6   2       28.76        1.26       33.83 o
  -5   7   2      102.07       47.90      131.37 o
  -4   7   2       90.61       15.90      118.33 o
  -3   7   2      154.09       86.22       75.35 o
  -2   7   2       60.19        3.77       50.25 o
  -1   7   2       92.80       66.29       48.72 o
   0   7   2      166.39      100.16       74.03 o
   1   7   2      371.11      283.16       70.04 o
   2   7   2       48.38       64.37       46.71 o
   3   7   2       14.35        0.82       18.92 o
   4   7   2       84.08        4.06       64.28 o
   5   7   2       48.50       13.75       49.36 o
 -13   0   3       72.78       35.75       59.20 o
 -11   0   3      563.29      591.23       86.12 o
  -9   0   3      257.31      256.26       37.83 o
  -7   0   3     2710.59     2700.18      204.89 o
  -5   0   3      266.00      228.05       47.02 o
  -3   0   3     1148.31     1109.95      134.16 o
  -1   0   3    28157.69    24455.49      284.41 o
   1   0   3      141.25      216.03       34.22 o
   3   0   3      154.23      126.02       22.56 o
   5   0   3       22.95       17.27       23.45 o
   7   0   3     2333.29     2569.18      235.37 o
   9   0   3      486.10      503.29      236.14 o
  11   0   3      354.37      338.58       79.60 o
  13   0   3      460.58      492.62      111.90 o
 -14   1   3       71.64        0.06       67.33 o
 -13   1   3      136.83      165.90       87.15 o
 -12   1   3      156.29       92.96       57.54 o
 -11   1   3       64.90       92.43       40.04 o
 -10   1   3       28.46        0.03       34.05 o
  -9   1   3      985.04     1039.08       45.84 o
  -8   1   3      416.56      442.60       33.32 o
  -7   1   3       93.16      144.88       34.08 o
  -6   1   3      475.93      576.80       75.23 o
  -5   1   3     7807.73     7631.48      140.58 o
  -4   1   3       57.15        3.95       25.95 o
  -3   1   3     1995.54     1862.73       47.34 o
  -2   1   3     1995.47     1947.51       40.47 o
  -1   1   3      794.07      859.00       43.90 o
   0   1   3     3996.39     3753.45       61.88 o
   1   1   3      303.17      315.12       28.29 o
   2   1   3    29132.80    27609.34      433.31 o
   3   1   3     1614.51     1403.72       45.02 o
   4   1   3    10122.84    10323.59      195.03 o
   5   1   3      336.27      330.91       60.97 o
   6   1   3     6678.68     6890.66      179.76 o
   7   1   3     1503.52     1595.89       80.85 o
   8   1   3       49.35       20.38       40.61 o
   9   1   3      557.76      679.45       94.68 o
  10   1   3      153.11       25.61      179.57 o
  11   1   3      101.25        2.02       90.63 o
  12   1   3      223.94      198.04       69.37 o
  13   1   3      228.78      130.05       73.10 o
 -14   2   3       80.32        2.02       47.26 o
 -13   2   3      152.17       14.87       70.37 o
 -12   2   3       70.42       23.44       50.30 o
 -11   2   3       51.29       24.39       39.84 o
 -10   2   3      325.40      282.90       39.02 o
  -9   2   3      993.72     1118.10       54.11 o
  -8   2   3       77.42       36.99       86.96 o
  -7   2   3      439.76      584.64       46.13 o
  -6   2   3     5006.06     5085.41      115.43 o
  -5   2   3     3989.56     3903.25       92.27 o
  -4   2   3     1590.63     1520.27       57.92 o
  -3   2   3       19.23        6.11       21.60 o
  -2   2   3      304.32      345.44       28.52 o
  -1   2   3      106.39      150.36       22.27 o
   0   2   3      437.46      457.13       19.74 o
   1   2   3      682.72      778.36       42.41 o
   2   2   3     3695.25     3913.89       61.56 o
   3   2   3     2337.70     2346.52       52.74 o
   4   2   3      441.50      484.14       38.08 o
   5   2   3      463.12      514.38       43.87 o
   6   2   3       17.94        1.43       19.42 o
   7   2   3     3675.61     3644.83      155.85 o
   8   2   3      322.97      259.20       51.87 o
   9   2   3       48.20        0.25       46.34 o
  10   2   3      244.62      211.77       54.46 o
  11   2   3       47.98        7.53       43.28 o
  12   2   3       32.29        1.10       32.58 o
  13   2   3       84.48        0.00       67.29 o
 -13   3   3      163.11       80.65       79.26 o
 -12   3   3       39.92        5.44       42.08 o
 -11   3   3       87.20       91.56      103.66 o
 -10   3   3      560.73      575.57       72.64 o
  -9   3   3       89.79       96.09       41.82 o
  -8   3   3      234.05      290.72       40.28 o
  -7   3   3       80.24        9.19       49.05 o
  -6   3   3       73.75        5.58       60.30 o
  -5   3   3       25.77        9.85       21.46 o
  -4   3   3      137.84      184.87      135.33 o
  -3   3   3       24.91        1.19       22.12 o
  -2   3   3      117.54       93.27       27.57 o
  -1   3   3     3754.75     3811.55      144.97 o
   0   3   3     7991.46     7385.06      242.16 o
   1   3   3      241.04      285.42       28.19 o
   2   3   3      129.78      116.98       32.37 o
   3   3   3      865.81      905.34       39.87 o
   4   3   3       26.67        5.78       21.39 o
   5   3   3       50.58       39.97       27.63 o
   6   3   3       62.73        9.09       70.06 o
   7   3   3      198.24      168.58       75.14 o
   8   3   3       51.49       18.98       55.71 o
   9   3   3       64.89       16.39       46.95 o
  10   3   3      274.53      368.93       54.11 o
  11   3   3       70.57       26.27       47.95 o
  12   3   3       56.93       45.19       53.97 o
 -12   4   3       57.47        2.24       60.87 o
 -11   4   3       53.95       13.27       46.58 o
 -10   4   3       63.33       68.92       63.56 o
  -9   4   3      104.11       60.11       60.03 o
  -8   4   3      245.31      280.73       57.34 o
  -7   4   3      126.71       44.12       95.28 o
  -6   4   3     1607.42     1757.57       76.18 o
  -5   4   3      896.56      903.49       72.02 o
  -4   4   3      108.08      127.16       73.66 o
  -3   4   3      184.76      178.43       46.11 o
  -2   4   3     1309.88     1277.76       55.28 o
  -1   4   3     1377.33     1460.99       55.40 o
   0   4   3      349.40      309.23       32.12 o
   1   4   3      765.24      783.25       67.04 o
   2   4   3      505.69      608.70       52.32 o
   3   4   3      194.84      156.08       52.34 o
   4   4   3       47.03       19.20       45.84 o
   5   4   3      993.53      972.81       71.15 o
   6   4   3      108.81       80.59       43.08 o
   7   4   3      137.82      108.06       53.51 o
   8   4   3       27.65        2.00       28.03 o
   9   4   3       58.09       84.74       54.77 o
  10   4   3       34.36        2.71       37.28 o
  11   4   3      112.02       66.33       64.80 o
 -11   5   3      307.99      186.56       79.95 o
 -10   5   3      191.37       70.88       71.65 o
  -9   5   3       81.42        0.76       55.89 o
  -8   5   3       40.17        4.19       47.27 o
  -7   5   3      203.18      174.46       85.09 o
  -6   5   3      653.26      489.99       64.36 o
  -5   5   3      566.71      681.85       67.80 o
  -4   5   3       86.73       27.85       89.49 o
  -3   5   3       32.48        0.99       38.20 o
  -2   5   3       89.51       77.98       56.60 o
  -1   5   3       90.88       42.99       39.01 o
   0   5   3       88.24       44.16       38.63 o
   1   5   3      191.77      149.03       41.10 o
   2   5   3      112.47      136.17       46.73 o
   3   5   3      146.17       87.69       62.66 o
   4   5   3      532.49      521.59       73.55 o
   5   5   3      232.89      252.52       94.51 o
   6   5   3       60.09       14.96       49.19 o
   7   5   3       91.64       86.67      101.26 o
   8   5   3      292.56      209.26       83.64 o
   9   5   3      118.19       29.99       76.50 o
  10   5   3      130.33        7.76      110.24 o
  -9   6   3       59.11       11.98       70.95 o
  -8   6   3       99.65        0.51       59.55 o
  -7   6   3      212.07       45.26       80.43 o
  -6   6   3       62.60       15.64       66.09 o
  -5   6   3      111.73      176.88       65.32 o
  -4   6   3       66.87       18.90       52.28 o
  -3   6   3      171.77      104.65       69.19 o
  -2   6   3      506.84      587.61       60.02 o
  -1   6   3      241.57      179.69       45.96 o
   0   6   3       52.06       38.43       52.42 o
   1   6   3      554.39      526.99       86.50 o
   2   6   3      187.60      130.12       93.72 o
   3   6   3      146.19      151.30       83.70 o
   4   6   3       52.43       13.18       48.44 o
   5   6   3       37.21       39.16       38.29 o
   6   6   3       21.00        3.78       22.55 o
   7   6   3      104.57        0.80       92.88 o
   8   6   3       52.74        6.79       54.02 o
  -5   7   3       34.57        8.72       40.95 o
  -4   7   3      104.00      134.48      132.54 o
  -3   7   3      109.28        7.48       84.82 o
  -2   7   3      159.36        2.93      125.23 o
  -1   7   3       64.10       22.24       53.58 o
   0   7   3      149.75        0.26      107.77 o
   1   7   3       41.95        3.22       41.44 o
   2   7   3       95.82      119.19       81.26 o
   3   7   3       76.05      101.00       90.88 o
   4   7   3      235.15       88.95       88.60 o
   5   7   3       28.33        6.54       33.36 o
 -14   0   4      111.87        2.93       73.48 o
 -12   0   4       91.70       25.58       62.57 o
 -10   0   4       80.10        2.72       80.83 o
  -8   0   4     1932.40     1961.81      202.23 o
  -6   0   4     1706.44     1885.06      172.04 o
  -4   0   4     2882.12     2596.60      184.71 o
  -2   0   4    69988.71    63631.43      814.63 o
   0   0   4    17222.85    14645.33      207.81 o
   2   0   4    33699.72    34267.15      479.36 o
   4   0   4      595.55      618.96       34.92 o
   6   0   4       19.92        1.40       23.14 o
   8   0   4       54.82      157.43       44.51 o
  10   0   4      130.81       58.97      112.41 o
  12   0   4      186.82      152.15      153.30 o
 -14   1   4      131.08       56.65       86.51 o
 -13   1   4       63.01       36.71       59.55 o
 -12   1   4       38.78        1.21       36.55 o
 -11   1   4       65.64       33.06       42.96 o
 -10   1   4       63.09        8.90       34.98 o
  -9   1   4      546.75      650.22       39.99 o
  -8   1   4       81.62      105.26       38.97 o
  -7   1   4       52.26       60.42       31.45 o
  -6   1   4     1763.07     1673.44       51.18 o
  -5   1   4      305.60      301.47       41.75 o
  -4   1   4       24.07       46.88       21.31 o
  -3   1   4    11448.58    10700.93      153.44 o
  -2   1   4    12175.80    10910.21      202.35 o
  -1   1   4      132.76      163.05       21.40 o
   0   1   4    28278.65    28560.30      280.52 o
   1   1   4    10284.37    10883.38      164.60 o
   2   1   4     6209.89     6137.79      102.88 o
   3   1   4     4895.47     5174.39       84.15 o
   4   1   4      292.73      312.28       38.01 o
   5   1   4       41.45       42.81       25.88 o
   6   1   4       17.42       17.21       16.06 o
   7   1   4      174.88      219.96       45.04 o
   8   1   4     1163.84     1473.84       82.57 o
   9   1   4       42.92       24.04       37.93 o
  10   1   4      230.54      124.70       68.03 o
  11   1   4       31.70        1.52       38.57 o
  12   1   4       71.02        0.34       58.29 o
  13   1   4      144.62      157.52       60.85 o
 -14   2   4       97.88        8.59       82.86 o
 -13   2   4       53.50       46.75       49.09 o
 -12   2   4      100.69      108.63       65.24 o
 -11   2   4       68.32        0.97       36.16 o
 -10   2   4       35.18       29.10       30.39 o
  -9   2   4       54.69       40.99       52.38 o
  -8   2   4      113.65      129.91       62.45 o
  -7   2   4     2826.62     3109.82       89.66 o
  -6   2   4     1822.90     1891.99       66.37 o
  -5   2   4      259.46      255.45       42.39 o
  -4   2   4      208.80      199.74       25.41 o
  -3   2   4     1003.00     1003.08       37.10 o
  -2   2   4      711.72      710.25       30.87 o
  -1   2   4       54.36       26.64       56.42 o
   0   2   4      341.71      353.02       27.11 o
   1   2   4     5137.21     5198.61       81.94 o
   2   2   4     2110.15     2263.04       45.68 o
   3   2   4     6386.70     6093.55      124.31 o
   4   2   4      764.65      673.60       46.20 o
   5   2   4       46.49       46.33       34.33 o
   6   2   4      255.81      287.17       38.36 o
   7   2   4      435.96      489.91       36.21 o
   8   2   4       59.13       99.79       40.68 o
   9   2   4      328.80      350.64       50.33 o
  10   2   4      116.02      177.60      132.81 o
  11   2   4       36.58       28.96       39.81 o
  12   2   4      100.96       81.55       62.45 o
  13   2   4      163.20        8.69       75.33 o
 -13   3   4      119.78       29.01       58.36 o
 -12   3   4      186.02       53.01       59.32 o
 -11   3   4       37.17        0.01       37.32 o
 -10   3   4       48.75       34.09       45.74 o
  -9   3   4      379.54      484.36       45.95 o
  -8   3   4       45.53       15.97       32.63 o
  -7   3   4      196.48      284.96       43.61 o
  -6   3   4      987.05     1054.82       60.93 o
  -5   3   4     1732.41     1807.05       56.71 o
  -4   3   4      341.78      280.72       45.41 o
  -3   3   4     6937.22     7193.92      173.93 o
  -2   3   4     2049.32     2247.62       69.02 o
  -1   3   4     1048.75     1211.71       49.17 o
   0   3   4     1127.43     1088.69       37.42 o
   1   3   4     1297.18     1207.82       39.38 o
   2   3   4       19.84       17.07       18.11 o
   3   3   4       68.30       62.01       27.32 o
   4   3   4     1349.06     1425.76       62.39 o
   5   3   4      145.58      180.30       38.56 o
   6   3   4     1727.72     1690.93       94.67 o
   7   3   4      343.98      315.06       50.32 o
   8   3   4       42.62        0.34       36.83 o
   9   3   4       89.77       14.82       62.76 o
  10   3   4       43.42        9.77       35.82 o
  11   3   4       30.31        0.04       32.73 o
  12   3   4       32.46       26.99       32.34 o
 -12   4   4       35.58        1.11       45.49 o
 -11   4   4       52.23        0.09       45.98 o
 -10   4   4      107.42       11.05       61.07 o
  -9   4   4      436.79      433.99      133.88 o
  -8   4   4      530.77      489.05       56.72 o
  -7   4   4       28.30       10.12       30.66 o
  -6   4   4      850.28      872.62       53.51 o
  -5   4   4      389.03      414.22       49.97 o
  -4   4   4      600.58      732.15       63.20 o
  -3   4   4     1542.59     1628.70       70.81 o
  -2   4   4      175.70      132.43       44.09 o
  -1   4   4      967.91      927.28       58.41 o
   0   4   4      267.61      215.97       35.67 o
   1   4   4      321.38      331.92       44.64 o
   2   4   4       39.01       29.14       30.47 o
   3   4   4       91.58      188.15       51.24 o
   4   4   4      138.08      111.40       42.18 o
   5   4   4      636.06      563.90       44.71 o
   6   4   4      846.65      864.95       56.82 o
   7   4   4       54.83       56.07       40.20 o
   8   4   4       52.04       38.26       56.33 o
   9   4   4       70.14        3.26       50.28 o
  10   4   4       46.82       12.00       56.06 o
  11   4   4       88.13       70.48       81.99 o
 -11   5   4      136.19      226.39       68.72 o
 -10   5   4       37.88        7.82       45.24 o
  -9   5   4       33.67       19.93       33.03 o
  -8   5   4       20.40       11.59       24.65 o
  -7   5   4       24.16       15.31       26.58 o
  -6   5   4      110.20       60.30       54.76 o
  -5   5   4      194.33       87.05       62.04 o
  -4   5   4       44.31       71.92       43.23 o
  -3   5   4      176.38      119.64       69.07 o
  -2   5   4      207.92      373.84       49.19 o
  -1   5   4      319.06      342.98       54.21 o
   0   5   4      114.13       31.33       63.18 o
   1   5   4       20.56        1.91       22.46 o
   2   5   4       99.71      127.18       45.56 o
   3   5   4       88.72       10.98       89.64 o
   4   5   4       51.40       67.26       52.49 o
   5   5   4      195.08      102.89       68.55 o
   6   5   4       45.71       84.24       40.11 o
   7   5   4      166.59       78.54       89.88 o
   8   5   4      159.27      111.82       89.22 o
   9   5   4       92.31        6.09     2386.80 o
  10   5   4       20.47        9.72       24.35 o
  -9   6   4       31.23       32.03       30.06 o
  -8   6   4       25.03        2.67       30.25 o
  -7   6   4       35.77       21.60       43.07 o
  -6   6   4      137.89        7.65       75.33 o
  -5   6   4       40.40       26.00       44.06 o
  -4   6   4      118.03       45.08      109.50 o
  -3   6   4       30.88       52.68       36.54 o
  -2   6   4      234.99      181.25       47.52 o
  -1   6   4      269.77      262.49       56.97 o
   0   6   4       99.67       26.54      111.83 o
   1   6   4      155.96      130.41       46.10 o
   2   6   4      112.06      157.73      109.96 o
   3   6   4       42.13        9.34       36.00 o
   4   6   4       24.09        5.60       26.81 o
   5   6   4       36.74       14.08       39.96 o
   6   6   4       60.25       24.29       73.88 o
   7   6   4       56.17       13.75       55.00 o
   8   6   4       62.70       99.78       65.66 o
  -5   7   4       95.24      106.57      124.20 o
  -4   7   4      115.64        0.63      144.68 o
  -3   7   4       80.59       48.05       60.68 o
  -2   7   4      135.53       55.75       75.16 o
  -1   7   4      135.94       32.34       60.55 o
   0   7   4       73.15       10.89       88.14 o
   1   7   4       54.57       10.75       67.03 o
   2   7   4      227.89      205.01       85.50 o
   3   7   4       35.36       17.77       41.37 o
   4   7   4      144.20      111.37       81.67 o
 -13   0   5     1459.93     1268.24      132.93 o
 -11   0   5      711.79      753.81      221.77 o
  -9   0   5      360.07      396.19       77.58 o
  -7   0   5     4368.09     4410.00      247.91 o
  -5   0   5     6856.72     6513.62      285.92 o
  -3   0   5    10183.26     9217.64      208.04 o
  -1   0   5     2003.29     1931.05       64.60 o
   1   0   5       34.50       23.65       30.88 o
   3   0   5     5661.00     5604.61      119.10 o
   5   0   5     4158.71     4524.64      135.34 o
   7   0   5     1169.82     1391.13       75.52 o
   9   0   5      152.73       90.27       68.53 o
  11   0   5      298.76      246.05      172.63 o
  13   0   5      219.63      143.24       91.30 o
 -14   1   5       84.80        0.51       76.79 o
 -13   1   5      119.47        0.13       46.17 o
 -12   1   5      184.00      183.09       64.60 o
 -11   1   5       51.66       15.30       37.69 o
 -10   1   5      428.15      389.05       43.28 o
  -9   1   5      618.14      741.32       61.06 o
  -8   1   5       49.36        5.74       41.02 o
  -7   1   5       28.28        6.08       32.67 o
  -6   1   5       42.80        1.73       50.54 o
  -5   1   5      175.27      173.21       28.62 o
  -4   1   5     1430.82     1335.15       48.00 o
  -3   1   5     7627.48     6957.68      111.94 o
  -2   1   5      496.69      471.31       26.47 o
  -1   1   5     1709.49     1585.14       47.48 o
   0   1   5      292.12      236.20       17.57 o
   1   1   5       18.17       30.65       15.44 o
   2   1   5     7680.76     8032.11      121.40 o
   3   1   5     1806.57     1855.91       45.73 o
   4   1   5      261.23      275.07       29.68 o
   5   1   5      193.18      189.68       25.12 o
   6   1   5      549.29      672.32       52.69 o
   7   1   5      323.44      377.65       39.07 o
   8   1   5      972.14      996.30      132.02 o
   9   1   5      619.35      506.52       62.16 o
  10   1   5      303.94      171.46       70.78 o
  11   1   5      703.21      630.59       81.28 o
  12   1   5      120.93      135.22       76.31 o
  13   1   5       50.78        0.01       42.63 o
 -14   2   5       67.30        9.74       60.89 o
 -13   2   5      246.97      195.96       61.14 o
 -12   2   5      178.83       86.63       67.16 o
 -11   2   5       32.70        3.76       37.84 o
 -10   2   5      118.06      220.23       69.83 o
  -9   2   5      828.69      947.85       47.11 o
  -8   2   5      216.69      234.73       47.70 o
  -7   2   5       95.14       80.32       33.03 o
  -6   2   5     2698.56     2697.11       69.50 o
  -5   2   5       21.61       23.09       19.33 o
  -4   2   5      585.10      528.59       32.31 o
  -3   2   5     4417.58     4278.36       86.96 o
  -2   2   5    14638.01    14108.61      245.75 o
  -1   2   5     2463.09     2398.96       76.35 o
   0   2   5     4832.94     4778.97       94.43 o
   1   2   5    10715.40    10513.52      176.37 o
   2   2   5       17.39        2.16       16.01 o
   3   2   5      474.19      422.92       28.06 o
   4   2   5     5155.94     5081.47      137.15 o
   5   2   5      724.47      636.83       70.65 o
   6   2   5      272.42      246.55       39.33 o
   7   2   5      181.71      148.73       35.94 o
   8   2   5      144.21       74.03       60.14 o
   9   2   5      272.87      219.19       51.86 o
  10   2   5      104.37        0.01       60.29 o
  11   2   5       55.70        1.19       55.02 o
  12   2   5      224.53       64.00       75.35 o
  13   2   5      105.53        3.92      139.85 o
 -13   3   5       60.50       49.65       63.88 o
 -12   3   5      136.09       17.15       68.63 o
 -11   3   5       51.91       64.79       48.64 o
 -10   3   5       31.51        1.11       33.80 o
  -9   3   5      257.88      228.68       44.00 o
  -8   3   5     1619.71     1959.42       72.92 o
  -7   3   5      100.37       35.73      107.39 o
  -6   3   5       99.39       87.44       42.31 o
  -5   3   5      160.12      137.60       30.09 o
  -4   3   5     1395.61     1678.33       49.59 o
  -3   3   5      768.94      846.09       34.89 o
  -2   3   5      173.56      214.05       30.74 o
  -1   3   5      383.59      366.24       48.73 o
   0   3   5     3263.67     3455.74       68.29 o
   1   3   5       47.41       38.92       23.10 o
   2   3   5     2002.92     1944.82       64.16 o
   3   3   5      822.71      846.18       39.14 o
   4   3   5      898.56      884.73       41.73 o
   5   3   5      102.29       95.53       36.29 o
   6   3   5      113.24       98.28       63.04 o
   7   3   5       58.24        0.01       41.23 o
   8   3   5       37.50       77.89       34.19 o
   9   3   5      337.60      344.50       67.65 o
  10   3   5      100.68       98.62       52.26 o
  11   3   5      107.70       66.26      137.77 o
  12   3   5       98.23       17.04       72.78 o
 -12   4   5       99.04       45.24       82.23 o
 -11   4   5       87.22       88.59       65.44 o
 -10   4   5       69.45       85.97       48.87 o
  -9   4   5       58.59        0.06       47.63 o
  -8   4   5      464.64      415.32       53.76 o
  -7   4   5       61.35       30.88       42.17 o
  -6   4   5      116.68      105.32       53.33 o
  -5   4   5       36.65        1.07       37.91 o
  -4   4   5      421.71      478.44       40.30 o
  -3   4   5      108.14        0.58       40.10 o
  -2   4   5      215.42      213.84       36.15 o
  -1   4   5      213.55      196.45       35.33 o
   0   4   5      266.96      293.34       27.82 o
   1   4   5      691.52      726.19       38.24 o
   2   4   5       45.33       58.32       38.61 o
   3   4   5     1108.82     1237.36       69.00 o
   4   4   5      286.26      324.80       43.65 o
   5   4   5      573.99      656.31       49.07 o
   6   4   5      116.72        0.53       43.14 o
   7   4   5      149.05      156.53       54.79 o
   8   4   5      110.84        5.45       68.01 o
   9   4   5       64.31        4.91       77.91 o
  10   4   5       43.68        0.50       49.47 o
  11   4   5      169.12       97.94       87.05 o
 -11   5   5      120.58       42.05       67.88 o
 -10   5   5      106.49       21.37       82.42 o
  -9   5   5       66.38        4.03       67.16 o
  -8   5   5      117.85      221.26       69.15 o
  -7   5   5       54.34       12.57       48.43 o
  -6   5   5      273.70      255.86       55.65 o
  -5   5   5      397.29      463.30      136.97 o
  -4   5   5      679.17      769.41       65.18 o
  -3   5   5       95.69       56.17       53.18 o
  -2   5   5       66.39       27.11       41.76 o
  -1   5   5       38.80       35.14       30.58 o
   0   5   5      314.33      309.54       35.00 o
   1   5   5       96.79      101.71       38.75 o
   2   5   5       65.14        5.44       43.00 o
   3   5   5      130.66       77.86       64.96 o
   4   5   5      252.14      194.48       70.54 o
   5   5   5      335.32      293.50       72.23 o
   6   5   5      170.95      184.97       99.81 o
   7   5   5       88.66      140.32       62.62 o
   8   5   5       82.78        2.05      103.76 o
   9   5   5      183.87       86.90       87.56 o
  -9   6   5       44.56        0.00       41.17 o
  -8   6   5      130.54        2.48       90.38 o
  -7   6   5       45.56       23.84       44.52 o
  -6   6   5      278.93       35.96       84.62 o
  -5   6   5      104.75        0.19      127.53 o
  -4   6   5      107.65       32.65      130.05 o
  -3   6   5      109.45       29.38      128.85 o
  -2   6   5      178.83       91.73       46.61 o
  -1   6   5      216.91      116.23       47.60 o
   0   6   5       58.63       21.74       59.41 o
   1   6   5      153.14       90.47       51.40 o
   2   6   5      296.66      292.06       67.91 o
   3   6   5       90.67       93.86       53.11 o
   4   6   5       71.60       60.63       49.70 o
   5   6   5      121.52       46.50       73.43 o
   6   6   5       66.83       20.54       50.97 o
   7   6   5       76.83        9.86       58.45 o
  -5   7   5       90.15       47.17      118.82 o
  -4   7   5       82.16        8.98      108.44 o
  -3   7   5       -9.52        3.70     5456.42 x
  -2   7   5      272.19       27.66       89.95 o
  -1   7   5      120.59       35.05      105.57 o
   0   7   5      168.08      112.73       68.76 o
   1   7   5       75.88      141.12       84.65 o
   2   7   5       72.59       41.13       58.71 o
   3   7   5      104.24       37.79       82.13 o
   4   7   5      146.66       28.15       82.35 o
 -14   0   6       52.14       39.95       56.96 o
 -12   0   6     1628.70     1869.35      125.56 o
 -10   0   6      119.74        6.42      128.63 o
  -8   0   6      887.14     1272.73      185.36 o
  -6   0   6      227.27      381.80      157.38 o
  -4   0   6      481.80      554.01      124.82 o
  -2   0   6     6796.10     6416.62      138.17 o
   0   0   6     1833.63     1654.44       27.00 o
   2   0   6     5247.23     5218.82      126.97 o
   4   0   6     1672.91     1801.49       52.89 o
   6   0   6     1098.87     1203.48       72.98 o
   8   0   6       30.34       76.54       29.67 o
  10   0   6      622.22      551.13       84.36 o
  12   0   6      105.25        4.40       82.78 o
 -14   1   6       73.24        0.06       60.77 o
 -13   1   6      584.21      506.47       55.64 o
 -12   1   6       44.48        0.82       42.52 o
 -11   1   6      368.09      327.03       57.49 o
 -10   1   6      426.47      348.94       60.85 o
  -9   1   6       22.26       54.10       21.12 o
  -8   1   6       39.52       11.21       41.06 o
  -7   1   6     1379.10     1289.55       62.89 o
  -6   1   6     3269.90     3218.78      104.33 o
  -5   1   6     3362.82     3387.38       82.13 o
  -4   1   6     1398.99     1504.51       52.06 o
  -3   1   6      404.99      446.42       26.25 o
  -2   1   6     2434.72     2488.70       52.17 o
  -1   1   6     1535.44     1601.49       30.13 o
   0   1   6     2511.01     2309.90       45.93 o
   1   1   6      136.03      117.05       19.11 o
   2   1   6      861.88     1054.57       33.87 o
   3   1   6     3009.74     2963.32       74.41 o
   4   1   6     1081.17     1154.53       51.91 o
   5   1   6      201.88      220.95       25.67 o
   6   1   6      146.30      186.48       36.57 o
   7   1   6       30.82        1.00       34.54 o
   8   1   6       37.03      152.47       34.41 o
   9   1   6       72.66        0.22       49.26 o
  10   1   6       95.17       36.89       59.07 o
  11   1   6      124.96        1.17       63.57 o
  12   1   6      143.16       24.01       58.18 o
  13   1   6      171.23      104.41       83.12 o
 -14   2   6       95.75       55.21       81.60 o
 -13   2   6      104.25       69.36       85.58 o
 -12   2   6       45.57       45.45       41.07 o
 -11   2   6      168.21      217.73       51.98 o
 -10   2   6      127.88      137.62       43.38 o
  -9   2   6       55.61        0.75       36.01 o
  -8   2   6      976.92     1020.31       45.24 o
  -7   2   6      137.09      147.05       39.37 o
  -6   2   6      399.48      406.08       26.47 o
  -5   2   6     6631.81     6289.08      133.74 o
  -4   2   6     6156.66     6141.08      118.69 o
  -3   2   6      422.20      452.25       24.28 o
  -2   2   6       31.81       19.40       32.91 o
  -1   2   6       32.31       76.71       20.03 o
   0   2   6     2067.77     2127.70       42.86 o
   1   2   6     2918.68     2628.65       47.10 o
   2   2   6      772.06      781.22       47.14 o
   3   2   6      276.61      287.30       27.20 o
   4   2   6     3839.56     4003.21      111.89 o
   5   2   6     1125.04     1115.03       76.76 o
   6   2   6      124.05      191.98       38.39 o
   7   2   6      821.41      821.46       72.76 o
   8   2   6      131.80        0.00       66.17 o
   9   2   6       52.30        5.46       47.97 o
  10   2   6      131.62        0.14      116.02 o
  11   2   6      214.78       39.99       72.50 o
  12   2   6      131.24      108.97      121.11 o
 -13   3   6       46.78        8.64       56.62 o
 -12   3   6      113.48       50.69       56.60 o
 -11   3   6      860.71      827.88       74.01 o
 -10   3   6       32.40        1.02       32.63 o
  -9   3   6     1284.04     1423.35       65.64 o
  -8   3   6      280.45      297.59       45.75 o
  -7   3   6     1782.64     1980.28       82.14 o
  -6   3   6      168.61      166.15       40.88 o
  -5   3   6      813.16      945.86       45.04 o
  -4   3   6       87.49       80.45       94.52 o
  -3   3   6      296.83      359.88       30.03 o
  -2   3   6     4915.93     5111.60      116.61 o
  -1   3   6      305.44      274.71       33.35 o
   0   3   6       31.93       40.27       33.66 o
   1   3   6     2571.05     2506.88       66.61 o
   2   3   6      113.97      175.27       35.28 o
   3   3   6       26.68       19.22       27.97 o
   4   3   6     2328.66     2401.85       83.70 o
   5   3   6       22.92        8.60       19.02 o
   6   3   6      277.13      265.67       40.30 o
   7   3   6      323.08      399.37       59.61 o
   8   3   6      176.21      138.10       45.80 o
   9   3   6       79.77       18.79       56.15 o
  10   3   6       86.16        0.01       64.48 o
  11   3   6       66.01        4.94       66.83 o
  12   3   6       86.20        4.96       69.40 o
 -12   4   6      157.58       13.12       61.83 o
 -11   4   6       91.92       46.66       75.70 o
 -10   4   6      162.15       54.56       80.83 o
  -9   4   6       32.47       33.49       31.17 o
  -8   4   6      371.16      344.34       53.62 o
  -7   4   6      530.64      489.71       57.78 o
  -6   4   6       21.80       39.97       23.66 o
  -5   4   6       48.97        1.16       39.54 o
  -4   4   6       88.84       45.64       37.10 o
  -3   4   6      139.55      196.79       35.15 o
  -2   4   6      378.15      350.81       34.19 o
  -1   4   6       51.64       49.94       26.86 o
   0   4   6     1070.00     1060.85       73.42 o
   1   4   6      104.11       99.60       28.94 o
   2   4   6       48.26       43.48       35.81 o
   3   4   6      258.57      178.25       60.49 o
   4   4   6       42.57       11.56       32.01 o
   5   4   6       48.34       81.44       41.69 o
   6   4   6       27.18       15.41       29.91 o
   7   4   6       64.24        7.74       55.12 o
   8   4   6       82.84      110.26       59.21 o
   9   4   6       56.75       85.14       52.52 o
  10   4   6       35.12       52.07       42.31 o
  11   4   6       95.54       54.75       70.60 o
 -11   5   6       82.72       81.69       59.46 o
 -10   5   6       41.36       14.22       44.68 o
  -9   5   6      333.95      308.45       89.65 o
  -8   5   6      179.24       42.38       77.52 o
  -7   5   6       94.61       97.18       64.49 o
  -6   5   6      221.10      140.51       65.95 o
  -5   5   6      220.62      371.17      118.15 o
  -4   5   6      299.42      252.66       57.22 o
  -3   5   6      660.65      694.66       62.26 o
  -2   5   6       42.79       32.99       34.16 o
  -1   5   6      157.45      153.06       38.30 o
   0   5   6       29.51        1.46       30.99 o
   1   5   6       35.58        7.54       30.17 o
   2   5   6      228.32      183.63       87.17 o
   3   5   6      117.21       16.36       61.96 o
   4   5   6       37.23        8.62       38.03 o
   5   5   6       60.99        0.03       45.85 o
   6   5   6      129.70       23.79       59.53 o
   7   5   6       22.22       13.44       24.15 o
   8   5   6      105.15       92.41      132.22 o
   9   5   6       54.89        0.20       55.51 o
  -9   6   6      111.46       24.35      142.65 o
  -8   6   6       57.89       65.16       47.48 o
  -7   6   6       53.42        7.86       64.60 o
  -6   6   6       73.57        0.65       78.49 o
  -5   6   6      101.36      105.53      124.40 o
  -4   6   6      107.76       21.57      128.29 o
  -3   6   6      184.56      136.94      188.25 o
  -2   6   6       73.94       25.29       49.29 o
  -1   6   6      226.72      121.05       56.28 o
   0   6   6       47.82        1.77       39.92 o
   1   6   6      110.12        0.81       56.20 o
   2   6   6       78.20       11.27       49.70 o
   3   6   6      105.27        0.76       56.55 o
   4   6   6       70.65        0.80       67.01 o
   5   6   6       61.13       13.86       54.08 o
   6   6   6      113.69       12.41       63.07 o
   7   6   6       46.41        2.85       49.81 o
  -5   7   6      106.11        0.92      136.54 o
  -4   7   6       90.30        6.03      118.89 o
  -3   7   6       92.64       49.63       97.25 o
  -2   7   6      102.52       38.06       68.09 o
  -1   7   6       46.27        4.61       41.00 o
   0   7   6      210.11      162.26      103.14 o
   1   7   6       60.54       34.53       65.56 o
   2   7   6       49.72       20.28       53.71 o
   3   7   6       57.32        1.27       70.64 o
   4   7   6      125.43       41.52      159.89 o
 -13   0   7      160.69      183.93      100.78 o
 -11   0   7      127.06      169.79      102.40 o
  -9   0   7      670.33      797.82      223.05 o
  -5   0   7     5637.87     5340.79      173.77 o
  -3   0   7     2102.51     1930.69       70.00 o
  -1   0   7      561.12      505.36       17.88 o
   1   0   7      379.38      328.55       28.04 o
   3   0   7     3613.51     3478.94       74.91 o
   5   0   7      239.20      275.94       31.06 o
   7   0   7       45.93       69.89       40.84 o
   9   0   7     2233.23     2357.56      132.96 o
  11   0   7     2377.79     2430.91      184.05 o
  13   0   7      172.99        0.87       87.24 o
 -14   1   7       73.58       25.59       59.16 o
 -13   1   7       74.17       79.86       38.44 o
 -12   1   7       25.56        8.83       27.10 o
 -11   1   7       69.47       25.36       41.53 o
 -10   1   7       39.93        2.29       28.58 o
  -9   1   7     2420.07     2445.27       80.28 o
  -8   1   7      483.01      525.66       41.94 o
  -7   1   7       61.49        2.02       69.07 o
  -6   1   7      263.13      261.30       75.48 o
  -5   1   7       16.16       16.72       18.25 o
  -4   1   7     2232.02     1861.64       59.84 o
  -3   1   7     1004.54      981.77       46.62 o
  -2   1   7     2679.07     2456.62       52.69 o
  -1   1   7      332.44      339.94       19.99 o
   0   1   7      822.08      833.66       21.94 o
   1   1   7     1662.06     1607.77       48.64 o
   2   1   7     1174.89      932.56       62.48 o
   3   1   7     2247.44     2187.94       80.99 o
   4   1   7     7854.59     7713.84      207.56 o
   5   1   7     3427.11     3690.45      134.49 o
   6   1   7     1032.64     1138.19       71.62 o
   7   1   7     1168.52     1124.55       63.57 o
   8   1   7      107.49       61.05       62.65 o
   9   1   7       49.33       22.56       42.19 o
  10   1   7     1148.90     1056.88      132.93 o
  11   1   7      116.69       70.48      140.42 o
  12   1   7      273.14       96.99       63.83 o
 -14   2   7       93.43      156.87       88.87 o
 -13   2   7      149.48       33.23       60.06 o
 -12   2   7      567.86      464.38       59.75 o
 -11   2   7      245.47      180.38       63.54 o
 -10   2   7       41.78        3.61       39.05 o
  -9   2   7       96.21       94.87       56.44 o
  -8   2   7     2293.72     2337.84       83.49 o
  -7   2   7     1387.42     1516.22       65.77 o
  -6   2   7     1397.88     1270.41       50.57 o
  -5   2   7     5772.33     5576.39      125.98 o
  -4   2   7      114.05      114.82       32.87 o
  -3   2   7       15.35        0.35       15.19 o
  -2   2   7       65.56       64.60       46.26 o
  -1   2   7       17.62       27.00       16.23 o
   0   2   7     1404.89     1374.69       33.30 o
   1   2   7     6343.56     6316.67       95.98 o
   2   2   7      489.09      521.50       21.59 o
   3   2   7       85.53       49.36       32.97 o
   4   2   7     4551.42     4623.77      125.58 o
   5   2   7      503.89      580.73       41.82 o
   6   2   7       33.64       34.76       30.34 o
   7   2   7       92.68       52.27       36.44 o
   8   2   7      942.03     1028.62       70.32 o
   9   2   7       75.92       37.03       77.36 o
  10   2   7       37.48       24.78       44.38 o
  11   2   7       74.43       45.78       62.83 o
  12   2   7      151.86        0.47       71.65 o
 -13   3   7       67.88       48.27       50.36 o
 -12   3   7      236.23      257.77       61.94 o
 -11   3   7       42.66        8.93       40.45 o
 -10   3   7       55.21        7.00       56.81 o
  -9   3   7       53.59       22.85       50.82 o
  -8   3   7      330.76      384.06      103.31 o
  -7   3   7       22.43       21.85       20.60 o
  -6   3   7       36.48       34.41       33.53 o
  -5   3   7      258.08      257.81       37.35 o
  -4   3   7     1305.37     1359.38      142.87 o
  -3   3   7      398.36      412.92       52.77 o
  -2   3   7     1625.04     1551.30       47.69 o
  -1   3   7     1995.98     2163.42       42.87 o
   0   3   7       76.32      100.76       25.76 o
   1   3   7     1858.93     1792.86       55.30 o
   2   3   7      169.91      134.52       76.28 o
   3   3   7      825.82      837.77       56.43 o
   4   3   7      719.42      762.36       50.09 o
   5   3   7       34.54       24.16       31.19 o
   6   3   7      152.41      175.46       40.30 o
   7   3   7      886.89      885.32       55.56 o
   8   3   7      206.05       65.05       45.40 o
   9   3   7      844.55      777.68       77.76 o
  10   3   7       89.50        1.43       67.37 o
  11   3   7       62.46        0.42       56.32 o
 -12   4   7      166.72      168.63       79.69 o
 -11   4   7      433.12      502.28      131.80 o
 -10   4   7      354.48      338.05       61.39 o
  -9   4   7      105.36      178.75       53.96 o
  -8   4   7      292.60      261.97       53.56 o
  -7   4   7      748.42      616.77       67.53 o
  -6   4   7      272.02      209.94       52.82 o
  -5   4   7       59.47       49.67       43.16 o
  -4   4   7      309.10      315.89       86.81 o
  -3   4   7      116.09      158.05       30.32 o
  -2   4   7      441.93      398.36       51.74 o
  -1   4   7       53.27       19.62       24.30 o
   0   4   7      178.32      182.95       36.62 o
   1   4   7      273.31      245.17       36.43 o
   2   4   7       57.11       52.99       47.15 o
   3   4   7      411.79      384.93      104.97 o
   4   4   7      102.05        1.14       64.52 o
   5   4   7      721.49      689.75       63.55 o
   6   4   7      362.36      270.17       48.01 o
   7   4   7      271.76      206.32       60.04 o
   8   4   7      220.41       89.65       82.03 o
   9   4   7      159.60      163.47       92.05 o
  10   4   7      156.52       11.11      104.65 o
 -11   5   7      300.76      212.33       78.52 o
 -10   5   7      282.62      221.20       72.37 o
  -9   5   7       96.84       60.83       69.25 o
  -8   5   7      138.61       87.76       65.75 o
  -7   5   7       61.01       36.60       63.33 o
  -6   5   7       26.87        9.07       27.73 o
  -5   5   7      668.86      719.53       83.31 o
  -4   5   7      122.81        5.95       57.16 o
  -3   5   7      317.03      296.58       53.22 o
  -2   5   7      418.51      308.16       47.25 o
  -1   5   7       54.40        9.22       37.14 o
   0   5   7       37.20        0.42       27.08 o
   1   5   7       37.29        2.91       31.54 o
   2   5   7       37.98        1.64       34.67 o
   3   5   7      191.33      104.07       84.09 o
   4   5   7       90.45       23.55       83.31 o
   5   5   7       76.42        7.39       47.95 o
   6   5   7      172.13       94.49       61.46 o
   7   5   7      109.93       63.02      134.95 o
   8   5   7       38.03       11.45       42.91 o
   9   5   7       77.88       52.28       91.84 o
  -8   6   7       76.33       26.56       71.94 o
  -7   6   7       92.91       31.26       69.14 o
  -6   6   7       54.38       21.71       57.65 o
  -5   6   7      111.67        1.30      132.85 o
  -4   6   7      103.29      100.05      125.01 o
  -3   6   7      159.96      173.21      169.50 o
  -2   6   7      170.84      154.41       58.43 o
  -1   6   7      144.83        2.65       54.83 o
   0   6   7       68.59       32.01       58.37 o
   1   6   7      342.81      189.02       70.00 o
   2   6   7       50.73        4.34       42.24 o
   3   6   7       61.14       33.58       46.07 o
   4   6   7       55.96        0.67       53.17 o
   5   6   7       45.18       64.31       43.19 o
   6   6   7      103.08        6.34       82.32 o
   7   6   7       52.50        0.01       53.70 o
  -5   7   7       96.21        7.17      125.56 o
  -4   7   7       89.64        8.21      117.56 o
  -3   7   7       69.02       17.31       69.36 o
  -2   7   7       27.64       11.72       33.12 o
  -1   7   7      170.46       57.99      102.72 o
   0   7   7       32.57       19.43       34.61 o
   1   7   7      276.22       41.31       85.87 o
   2   7   7       31.92       11.52       38.18 o
   3   7   7      177.66      170.20       85.03 o
 -14   0   8       36.20       21.26       40.72 o
 -12   0   8      745.23      806.41       96.49 o
 -10   0   8      148.78      107.22      149.79 o
  -8   0   8      120.99      193.37      119.41 o
  -6   0   8     3073.82     2650.31      121.45 o
  -4   0   8     1854.30     1746.45       76.14 o
  -2   0   8    13883.54    11927.25      494.40 o
   0   0   8      482.79      495.00       21.81 o
   2   0   8       26.20       11.48       25.19 o
   4   0   8      427.68      496.36       63.65 o
   6   0   8       30.63       18.65       31.17 o
   8   0   8       87.21        0.51       59.42 o
  10   0   8      114.09        1.40       85.99 o
  12   0   8       78.54        6.90       64.49 o
 -14   1   8       40.48        7.60       44.08 o
 -13   1   8       38.89        3.42       36.00 o
 -12   1   8       40.94       64.20       35.59 o
 -11   1   8     1099.10     1051.26       56.95 o
 -10   1   8       28.23       19.84       25.51 o
  -9   1   8       84.93       24.31       51.48 o
  -8   1   8     1413.87     1432.32       73.25 o
  -7   1   8       66.05       54.51       42.91 o
  -6   1   8     1234.52     1199.30       61.65 o
  -5   1   8      344.31      403.37       42.69 o
  -4   1   8     1993.20     1741.18       69.10 o
  -3   1   8     6378.81     5642.78      111.43 o
  -2   1   8     1308.77     1326.33       30.60 o
  -1   1   8      233.17      253.62       22.08 o
   0   1   8     9417.82     8602.63      114.83 o
   1   1   8       81.33      100.34       18.65 o
   2   1   8      920.25      887.75       45.88 o
   3   1   8      145.79       90.79       37.86 o
   4   1   8      387.34      468.18       43.68 o
   5   1   8     2010.28     2314.00       91.58 o
   6   1   8     4047.18     4173.07      124.13 o
   7   1   8      561.53      502.47       56.14 o
   8   1   8      815.85      801.58       65.80 o
   9   1   8      225.73      153.71       80.49 o
  10   1   8      280.88      203.24       56.67 o
  11   1   8       93.24        0.73       55.90 o
  12   1   8       67.23        1.47       49.08 o
 -14   2   8       40.22       59.51       39.40 o
 -13   2   8       35.64       21.18       35.14 o
 -12   2   8       31.90        0.27       35.53 o
 -11   2   8       78.98       82.83       44.44 o
 -10   2   8      530.39      549.12       55.97 o
  -9   2   8       77.00       46.99       47.14 o
  -8   2   8     1050.00     1033.47       63.58 o
  -7   2   8      459.92      438.05       43.87 o
  -6   2   8      422.83      489.57       32.01 o
  -5   2   8      221.47      215.91       22.64 o
  -4   2   8      788.09      751.22       39.45 o
  -3   2   8      381.68      415.76       31.45 o
  -2   2   8      275.17      290.46       39.68 o
  -1   2   8       19.31        0.00       21.66 o
   0   2   8       10.59        0.37       11.13 o
   1   2   8       77.51       96.33       61.61 o
   2   2   8     3411.71     3496.63       70.16 o
   3   2   8       34.69       23.41       19.48 o
   4   2   8       52.40       72.57       46.31 o
   5   2   8      567.31      650.29       44.72 o
   6   2   8       31.41        1.45       35.51 o
   7   2   8      716.24      755.82       51.93 o
   8   2   8       57.14       85.41       40.28 o
   9   2   8      190.76       79.13       51.84 o
  10   2   8       68.93       27.33       53.21 o
  11   2   8       87.36      143.20       86.52 o
  12   2   8       67.26        4.05       56.87 o
 -13   3   8       32.86        2.55       31.59 o
 -12   3   8       33.33       26.69       34.22 o
 -11   3   8       75.34       35.88       58.52 o
 -10   3   8       57.15      126.87       39.30 o
  -9   3   8      745.98      720.42       91.23 o
  -8   3   8      177.77      129.73       47.08 o
  -7   3   8     1855.50     2085.07       75.51 o
  -6   3   8       32.49       63.15       29.09 o
  -5   3   8       67.56       46.60       37.63 o
  -4   3   8       99.00      157.86       69.25 o
  -3   3   8     1471.94     1655.76       74.90 o
  -2   3   8      325.87      391.54       25.37 o
  -1   3   8       45.76       45.78       17.76 o
   0   3   8       75.80       90.48       22.56 o
   1   3   8      256.77      252.22       33.21 o
   2   3   8      124.28      140.18       39.97 o
   3   3   8       21.13        9.11       17.31 o
   4   3   8       84.39       38.22       29.94 o
   5   3   8      216.94      242.58       36.56 o
   6   3   8      571.15      552.73       44.54 o
   7   3   8      423.27      335.40       48.99 o
   8   3   8      489.27      388.46       61.69 o
   9   3   8      157.20       51.07       81.05 o
  10   3   8       62.95       23.70       56.24 o
  11   3   8       76.02        8.02       62.41 o
 -12   4   8       34.32        5.33       37.15 o
 -11   4   8       64.68        1.78       79.15 o
 -10   4   8      151.36        1.34       57.67 o
  -9   4   8       97.05       10.69       52.24 o
  -8   4   8     2265.98     2396.99      111.29 o
  -7   4   8       22.98       98.44       25.15 o
  -6   4   8      925.73      944.66       73.65 o
  -5   4   8      511.35      415.04       68.92 o
  -4   4   8      127.61       82.42       58.42 o
  -3   4   8      182.66      130.17       39.39 o
  -2   4   8      301.42      382.65       35.20 o
  -1   4   8      590.57      793.11       72.20 o
   0   4   8      134.54      139.65       27.70 o
   1   4   8       33.95       55.39       38.51 o
   2   4   8       42.56        0.11       42.84 o
   3   4   8       66.83        0.36       78.07 o
   4   4   8       49.35       50.61       44.63 o
   5   4   8      138.63       71.16       44.23 o
   6   4   8      493.51      443.60       48.95 o
   7   4   8       52.07       40.39       60.16 o
   8   4   8       88.79       29.42       83.28 o
   9   4   8       14.14       11.28       16.62 o
  10   4   8       84.47        1.53       65.22 o
 -10   5   8      427.63      186.94       82.35 o
  -9   5   8      131.76       25.91       66.03 o
  -8   5   8      114.85      106.19       94.71 o
  -7   5   8      361.86      559.66       93.38 o
  -6   5   8      224.01      101.58       52.05 o
  -5   5   8      106.27       60.51       56.10 o
  -4   5   8      233.42       64.01       88.62 o
  -3   5   8       91.17        3.93      104.02 o
  -2   5   8       30.81       21.31       32.65 o
  -1   5   8      152.40      120.21       48.80 o
   0   5   8      223.63      185.96       36.87 o
   1   5   8      109.53       13.52       50.70 o
   2   5   8      253.49      139.31       60.74 o
   3   5   8       38.72        1.74       36.05 o
   4   5   8       33.42        6.77       40.14 o
   5   5   8       39.33        3.69       38.90 o
   6   5   8       47.34        3.30       38.77 o
   7   5   8      201.13      164.60       95.26 o
   8   5   8       23.09        1.69       27.95 o
   9   5   8      110.96       30.40      144.59 o
  -8   6   8       76.55       59.60       71.00 o
  -7   6   8       28.64       66.53       31.49 o
  -6   6   8       79.36       78.23       73.40 o
  -5   6   8       71.72       12.25       81.02 o
  -4   6   8      113.78       19.66      135.04 o
  -3   6   8       27.67       35.46       31.19 o
  -2   6   8      112.61      118.50      138.80 o
  -1   6   8       38.65        3.04       46.60 o
   0   6   8       55.34       29.43       50.76 o
   1   6   8      211.35      125.12       85.01 o
   2   6   8      121.79      104.23       58.78 o
   3   6   8      144.27       24.72       59.99 o
   4   6   8       83.10       31.97       65.38 o
   5   6   8       96.99        0.06       75.22 o
   6   6   8      150.77       20.27       82.65 o
  -4   7   8       92.81        0.48       77.12 o
  -3   7   8      140.10        0.03       76.83 o
  -2   7   8       36.28        1.88       41.10 o
  -1   7   8       39.24        0.04       37.25 o
   0   7   8      131.12        9.53       74.98 o
   1   7   8       82.68       35.84       63.71 o
   2   7   8       41.05        1.64       45.14 o
 -13   0   9      157.49       18.13      134.24 o
 -11   0   9      269.92      180.94      183.04 o
  -9   0   9      161.44       14.12       64.43 o
  -7   0   9      408.69      346.47      107.24 o
  -5   0   9    14738.38    13565.04      488.71 o
  -3   0   9      978.61      994.23       52.65 o
  -1   0   9       72.83       77.14       15.70 o
   1   0   9     7127.95     6857.99       99.59 o
   3   0   9    15090.69    14554.66      413.42 o
   5   0   9      931.14     1023.18       69.58 o
   7   0   9       59.08       78.04       47.44 o
   9   0   9       85.68       36.14       62.79 o
  11   0   9       91.59        0.13       85.31 o
 -14   1   9       62.81       36.67       54.64 o
 -13   1   9      118.37      213.64       73.62 o
 -12   1   9       45.18       77.46       46.47 o
 -11   1   9      314.18      224.45       81.82 o
 -10   1   9      275.27      269.67       54.65 o
  -9   1   9      172.69      272.32       78.93 o
  -8   1   9       43.66        8.89       50.05 o
  -7   1   9      481.78      522.81       48.54 o
  -6   1   9       54.65      121.37       37.36 o
  -5   1   9      224.64      222.07       51.65 o
  -4   1   9     2595.61     2103.71       67.07 o
  -3   1   9       65.86       11.03       69.84 o
  -2   1   9       32.54       25.73       19.75 o
  -1   1   9     4994.87     4607.97       63.75 o
   0   1   9       29.13       10.55       13.31 o
   1   1   9       25.23       36.81       22.27 o
   2   1   9     5146.41     4850.69       86.11 o
   3   1   9     2181.31     2078.94       88.92 o
   4   1   9      129.05      119.85       34.96 o
   5   1   9     1507.67     1528.32       72.40 o
   6   1   9      434.20      595.66       66.29 o
   7   1   9      157.85      102.61       43.71 o
   8   1   9      942.96      936.12       62.49 o
   9   1   9      841.34      698.87       74.59 o
  10   1   9       84.88        0.43       46.53 o
  11   1   9      117.31       40.89       59.14 o
  12   1   9       61.97       34.67       70.10 o
 -14   2   9      156.47       42.11       83.41 o
 -13   2   9      109.96        0.08      148.02 o
 -12   2   9       29.45        3.53       31.96 o
 -11   2   9      400.16      421.64       58.90 o
 -10   2   9      398.67      296.28       54.98 o
  -9   2   9      744.39      767.14       59.27 o
  -8   2   9       18.37        1.39       19.93 o
  -7   2   9      321.36      332.99       34.48 o
  -6   2   9       33.27       44.20       26.42 o
  -5   2   9     2061.96     2007.83       49.27 o
  -4   2   9     1085.05     1068.94       38.10 o
  -3   2   9     2962.25     2596.39      111.23 o
  -2   2   9      248.50      298.24       32.23 o
  -1   2   9      474.31      508.46       28.33 o
   0   2   9      106.76      122.54       18.39 o
   1   2   9     2173.44     2011.27       57.64 o
   2   2   9      519.03      528.58       22.60 o
   3   2   9       35.86       10.13       20.39 o
   4   2   9      382.38      466.01       55.51 o
   5   2   9     1847.92     1655.43       75.55 o
   6   2   9     1360.84     1508.93      111.40 o
   7   2   9     2557.60     2418.58      123.66 o
   8   2   9      138.75      214.18       49.68 o
   9   2   9       32.26       43.09       32.42 o
  10   2   9      527.33      444.72       92.53 o
  11   2   9      425.18      267.19       84.20 o
 -13   3   9      263.57      139.37      114.12 o
 -12   3   9       55.30       68.80       51.91 o
 -11   3   9       93.86       68.27       66.06 o
 -10   3   9     1132.96     1141.35       78.47 o
  -9   3   9       56.03        4.15       39.71 o
  -8   3   9      261.39      239.30       49.43 o
  -7   3   9      390.80      375.92       47.09 o
  -6   3   9       67.15       13.69       42.13 o
  -5   3   9       61.50       83.78       32.84 o
  -4   3   9      133.01      219.12       71.40 o
  -3   3   9     1686.17     1772.80      212.70 o
  -2   3   9       46.09        4.55       44.89 o
  -1   3   9     2773.46     2737.57       61.31 o
   0   3   9      290.82      264.95       25.61 o
   1   3   9       52.31        8.73       39.45 o
   2   3   9       36.22        4.87       27.49 o
   3   3   9      151.41      170.39       26.88 o
   4   3   9       73.65       93.66       48.27 o
   5   3   9      888.70     1049.66       64.08 o
   6   3   9     1235.78     1252.18      103.86 o
   7   3   9       76.34       82.78       59.73 o
   8   3   9      166.03       86.17       56.87 o
   9   3   9       55.90        9.92       51.63 o
  10   3   9       43.88       27.33       51.17 o
  11   3   9       38.95        9.99       47.73 o
 -12   4   9      347.60      136.81       80.58 o
 -11   4   9       77.05       42.13       52.03 o
 -10   4   9       58.28       63.13       44.55 o
  -9   4   9       81.44        5.46       50.30 o
  -8   4   9       52.69       42.17       41.14 o
  -7   4   9      720.09      589.32       68.66 o
  -6   4   9     1771.26     1722.56      111.19 o
  -5   4   9      287.61      342.23       55.41 o
  -4   4   9       38.89        0.34       39.19 o
  -3   4   9      530.62      669.75      179.68 o
  -2   4   9      173.99      176.64       26.97 o
  -1   4   9      132.17       91.03       29.58 o
   0   4   9      598.10      676.43       50.94 o
   1   4   9       70.54       28.21       36.81 o
   2   4   9      277.24      321.20       39.92 o
   3   4   9      136.02      100.07       48.51 o
   4   4   9      108.79       66.03       42.92 o
   5   4   9      348.63      215.72       48.45 o
   6   4   9       45.17       79.68       38.30 o
   7   4   9       62.90        2.63       64.50 o
   8   4   9      377.88      391.87       82.73 o
   9   4   9       89.16       68.73       67.14 o
  10   4   9      209.72       68.17       95.41 o
 -10   5   9      101.43        0.01       65.15 o
  -9   5   9       73.29       62.46       56.56 o
  -8   5   9      105.04       38.89       93.96 o
  -7   5   9      172.04        2.72       64.69 o
  -6   5   9      360.78      379.56      119.55 o
  -5   5   9      376.43      412.66      173.19 o
  -4   5   9       67.46       71.49       52.66 o
  -3   5   9      109.20        8.13       82.46 o
  -2   5   9      326.54      354.04       52.17 o
  -1   5   9      136.82        8.06       48.57 o
   0   5   9      165.39       11.28      198.32 o
   1   5   9      211.17      159.45       51.55 o
   2   5   9       77.81       24.45       49.29 o
   3   5   9       80.66        0.01       50.90 o
   4   5   9       57.00        5.10       42.07 o
   5   5   9      284.92      277.95      122.77 o
   6   5   9       39.36        1.50       34.95 o
   7   5   9       48.69       34.34       51.82 o
   8   5   9      127.86       93.32       78.37 o
  -8   6   9       99.70       27.96      137.85 o
  -7   6   9       47.05        3.53       46.05 o
  -6   6   9       92.98       11.13       67.28 o
  -5   6   9       47.80        0.00       46.06 o
  -4   6   9      -38.56        0.50     7266.72 x
  -3   6   9      191.80        2.14       72.91 o
  -2   6   9      151.42        6.21      112.27 o
  -1   6   9       21.71       33.54       21.22 o
   0   6   9       20.40        0.64       21.73 o
   1   6   9      155.75       82.50      112.71 o
   2   6   9      142.84       10.83       58.68 o
   3   6   9      189.60      126.79       62.42 o
   4   6   9      147.34       31.83       64.00 o
   5   6   9      110.05        0.01       60.36 o
   6   6   9       41.57        2.12       39.32 o
  -3   7   9       93.07        0.01      122.54 o
  -2   7   9      103.09        3.38      133.28 o
  -1   7   9       19.12        0.71       24.37 o
   0   7   9      122.77       32.62       74.29 o
   1   7   9       94.55       30.52      124.14 o
 -14   0  10      231.61       81.69      168.38 o
 -12   0  10      932.36      978.79      107.41 o
 -10   0  10      282.12       96.30      219.85 o
  -8   0  10      107.55       76.51      112.96 o
  -6   0  10      500.17      522.14       57.55 o
  -4   0  10     2281.52     2339.17       87.44 o
  -2   0  10       30.13        0.57       23.44 o
   0   0  10      528.89      527.09       22.91 o
   2   0  10     1929.88     2229.94       67.26 o
   4   0  10      787.39      869.68       61.74 o
   6   0  10      715.77      870.93      139.13 o
   8   0  10      699.14      598.82       81.20 o
  10   0  10      398.66      417.28       86.72 o
  12   0  10      201.34      161.53      153.42 o
 -14   1  10       55.80       34.66       48.57 o
 -13   1  10       73.56        4.35       64.08 o
 -12   1  10      201.07       87.46       49.47 o
 -11   1  10      160.35      110.22       40.58 o
 -10   1  10      315.82      255.90       61.35 o
  -9   1  10       27.30        6.72       28.70 o
  -8   1  10       38.61       23.52       42.04 o
  -7   1  10       57.43       22.43       39.95 o
  -6   1  10      489.35      514.42       63.57 o
  -5   1  10       19.57       34.45       21.35 o
  -4   1  10     3357.42     2915.24       69.38 o
  -3   1  10      740.84      756.63       57.31 o
  -2   1  10      174.86      118.84       23.04 o
  -1   1  10     6267.29     5641.46       95.02 o
   0   1  10       14.66       13.57       11.09 o
   1   1  10       20.49       39.31       18.00 o
   2   1  10     2117.22     2290.02       47.00 o
   3   1  10      340.61      359.63       37.65 o
   4   1  10      172.98      147.50       34.34 o
   5   1  10      411.83      459.87       36.16 o
   6   1  10       47.10       23.98       36.17 o
   7   1  10      318.25      274.94       44.31 o
   8   1  10     1390.69     1455.98       74.17 o
   9   1  10      248.89      260.73       52.98 o
  10   1  10      109.97        0.04      132.43 o
  11   1  10       72.80        2.38       60.07 o
  12   1  10       66.20        3.84       57.02 o
 -13   2  10      234.52      193.08       55.50 o
 -12   2  10      313.02      181.65       63.33 o
 -11   2  10       42.18        4.41       49.83 o
 -10   2  10      604.45      807.23       67.10 o
  -9   2  10      355.26      433.29      129.78 o
  -8   2  10       39.11       26.64       37.61 o
  -7   2  10      374.04      322.77       35.22 o
  -6   2  10     3302.81     3252.77      157.56 o
  -5   2  10       22.81        2.86       23.86 o
  -4   2  10     2332.26     2256.66      134.75 o
  -3   2  10      179.29      184.48       30.30 o
  -2   2  10      459.08      503.50       34.98 o
  -1   2  10     1013.25     1040.00       62.67 o
   0   2  10      116.95       91.70       20.99 o
   1   2  10      125.76      149.10       35.30 o
   2   2  10       81.40      133.22       82.06 o
   3   2  10       53.06       53.93       25.60 o
   4   2  10     1056.59     1159.43       72.66 o
   5   2  10      425.92      421.80       61.34 o
   6   2  10     1647.43     1669.26       76.74 o
   7   2  10      379.23      528.33       55.36 o
   8   2  10      247.70      153.68      104.97 o
   9   2  10       63.63       15.74       64.33 o
  10   2  10      120.48       70.28       76.26 o
  11   2  10       84.42       33.68       53.73 o
 -13   3  10      190.37       16.56       64.40 o
 -12   3  10       43.55       17.93       52.06 o
 -11   3  10      914.83      788.99       81.34 o
 -10   3  10       53.10       16.91       42.43 o
  -9   3  10     1146.72      967.68       72.77 o
  -8   3  10      269.51      192.11       83.55 o
  -7   3  10       27.58        1.50       26.08 o
  -6   3  10      601.52      618.73       46.49 o
  -5   3  10       20.86        9.62       19.65 o
  -4   3  10     2418.57     2542.13      113.66 o
  -3   3  10      252.85      284.04       40.86 o
  -2   3  10      364.50      391.13       34.59 o
  -1   3  10     1231.64     1185.98       37.20 o
   0   3  10      726.94      746.90       48.03 o
   1   3  10      179.31      143.62       28.76 o
   2   3  10     1173.27     1119.68       62.10 o
   3   3  10      292.10      241.40       70.17 o
   4   3  10      194.83       89.21       35.25 o
   5   3  10     1130.07     1278.91       61.78 o
   6   3  10      957.85      893.90       69.53 o
   7   3  10      684.50      521.35       95.31 o
   8   3  10      294.02      243.94       61.64 o
   9   3  10       49.12        0.45       47.74 o
  10   3  10      585.01      561.29      182.61 o
 -12   4  10      119.00       41.02       69.97 o
 -11   4  10       92.32       54.24       75.51 o
 -10   4  10       91.67       54.55       67.26 o
  -9   4  10       27.98        2.97       29.15 o
  -8   4  10      143.26       16.59      100.78 o
  -7   4  10      228.72      220.98       78.49 o
  -6   4  10      160.28       61.50       62.83 o
  -5   4  10      154.34      223.31       67.61 o
  -4   4  10       49.44        0.05       45.76 o
  -3   4  10      149.00      164.95       55.39 o
  -2   4  10      486.42      608.53       51.51 o
  -1   4  10       42.58        6.10       33.40 o
   0   4  10       21.18        0.66       18.50 o
   1   4  10      327.62      262.92       64.88 o
   2   4  10      376.41      300.03       43.42 o
   3   4  10      345.39      267.93       45.08 o
   4   4  10      964.57      841.43       67.09 o
   5   4  10      178.03      135.27       56.69 o
   6   4  10      524.73      463.25       68.14 o
   7   4  10       83.66        0.71       91.99 o
   8   4  10       51.96        5.51       50.35 o
   9   4  10      155.35      217.86      111.37 o
 -10   5  10      125.97        9.14      105.36 o
  -9   5  10       71.18       51.90       82.74 o
  -8   5  10      257.11      163.76       73.00 o
  -7   5  10      225.91      101.12       66.96 o
  -6   5  10      172.67       69.29       91.82 o
  -5   5  10      194.94      208.98       98.63 o
  -4   5  10      105.33       13.78       61.84 o
  -3   5  10      135.78       37.24       64.50 o
  -2   5  10      181.18       19.97       62.97 o
  -1   5  10      209.41      151.05       69.02 o
   0   5  10      205.03      164.62       43.00 o
   1   5  10       60.56        6.38       43.87 o
   2   5  10       43.53       12.46       50.43 o
   3   5  10       65.98        6.34       73.00 o
   4   5  10       29.21        0.19       27.39 o
   5   5  10      207.52        4.66       62.09 o
   6   5  10       43.29       31.29       48.61 o
   7   5  10       53.85       31.19       59.80 o
   8   5  10       74.40        0.60       70.07 o
  -8   6  10      149.54       20.16       81.54 o
  -7   6  10       20.72        6.70       25.02 o
  -6   6  10      263.66       69.36       87.69 o
  -5   6  10      105.85        6.27       67.98 o
  -4   6  10      112.59       24.88      136.39 o
  -3   6  10       95.77       30.54      117.68 o
  -2   6  10       83.85        3.15       58.68 o
  -1   6  10       77.33      120.03       58.90 o
   0   6  10       97.48       36.13       82.81 o
   1   6  10       81.86       69.90       68.37 o
   2   6  10       47.32       26.87       41.56 o
   3   6  10      145.46        6.13       62.51 o
   4   6  10       44.08       15.88       52.79 o
   5   6  10       92.10       12.14       76.60 o
  -2   7  10       95.89        3.92      125.69 o
  -1   7  10       51.52       16.03       62.66 o
   0   7  10       54.43       10.23       55.77 o
 -13   0  11      374.88      268.21      116.14 o
 -11   0  11      379.51      259.97       79.87 o
  -9   0  11      332.43      453.65      222.93 o
  -7   0  11     4905.31     4794.43      383.27 o
  -5   0  11     1754.76     1690.94      195.51 o
  -3   0  11      682.41      743.32       58.67 o
  -1   0  11     1098.77     1082.79       29.07 o
   1   0  11      616.47      582.54       21.76 o
   3   0  11     2702.79     2687.99      196.15 o
   5   0  11      312.80      339.82       79.98 o
   7   0  11     1491.71     1555.28      100.87 o
   9   0  11     1010.69      852.82      107.67 o
  11   0  11      894.11      712.73      128.27 o
 -14   1  11       35.72       14.15       35.13 o
 -13   1  11      105.82        4.48       77.19 o
 -12   1  11       52.55       80.93       44.90 o
 -11   1  11      608.13      630.55       67.15 o
 -10   1  11       59.25       24.05       40.75 o
  -9   1  11      807.64      751.25       68.25 o
  -8   1  11     1475.01     1472.80       89.59 o
  -7   1  11      545.18      455.69       43.96 o
  -6   1  11      647.50      522.57       58.01 o
  -5   1  11      574.42      556.27       38.93 o
  -4   1  11     1364.81     1255.39       39.07 o
  -3   1  11       22.76        7.93       22.18 o
  -2   1  11     3023.61     2861.27       79.77 o
  -1   1  11      493.95      433.76       26.02 o
   0   1  11     1417.07     1402.78       26.95 o
   1   1  11      231.80      247.91       18.78 o
   2   1  11      755.72      772.99       31.01 o
   3   1  11       69.50       83.67       28.23 o
   4   1  11      119.62      186.74       41.13 o
   5   1  11       36.74       88.01       31.98 o
   6   1  11      109.35      118.41       49.43 o
   7   1  11       92.90      108.33       42.18 o
   8   1  11      107.23      162.30       51.80 o
   9   1  11      903.54      909.68      113.18 o
  10   1  11      320.96      125.56       63.45 o
  11   1  11       93.19        0.86       57.13 o
 -13   2  11       37.78       36.68       46.53 o
 -12   2  11       79.95       52.28       71.72 o
 -11   2  11      180.13      135.19       54.59 o
 -10   2  11      102.06       28.54       77.36 o
  -9   2  11      271.26      328.11       76.83 o
  -8   2  11      157.59       53.42       48.95 o
  -7   2  11       25.85        6.42       28.32 o
  -6   2  11      121.38      127.33       30.06 o
  -5   2  11       77.04       84.29       43.34 o
  -4   2  11       36.20       55.89       25.37 o
  -3   2  11      410.50      432.90       52.78 o
  -2   2  11       63.17       57.36       32.25 o
  -1   2  11      584.98      581.13       38.17 o
   0   2  11     1144.19     1161.86       39.29 o
   1   2  11     2029.34     2203.81       49.69 o
   2   2  11      372.33      440.17       42.14 o
   3   2  11       89.61      119.73       22.00 o
   4   2  11      249.68      255.47       37.45 o
   5   2  11      604.39      674.98       90.30 o
   6   2  11      450.25      376.76       65.29 o
   7   2  11      195.61      209.86       55.61 o
   8   2  11       51.79       12.35       59.75 o
   9   2  11      366.16      288.29       66.91 o
  10   2  11      152.64       81.83       65.24 o
  11   2  11      129.30        1.05       64.90 o
 -13   3  11      115.78       29.21       72.09 o
 -12   3  11      178.52       38.97       73.85 o
 -11   3  11       58.58        3.11       56.82 o
 -10   3  11       42.59       58.19       35.98 o
  -9   3  11       29.93       50.40       29.95 o
  -8   3  11       65.01       73.14       43.08 o
  -7   3  11      196.13      194.24       44.80 o
  -6   3  11      130.92      126.29       41.83 o
  -5   3  11      177.78      124.13       64.15 o
  -4   3  11       74.10       57.81       50.41 o
  -3   3  11       49.70       51.55       29.45 o
  -2   3  11       29.34        9.80       17.73 o
  -1   3  11       23.36       18.26       22.43 o
   0   3  11       20.50        0.25       22.04 o
   1   3  11       37.37        3.77       42.51 o
   2   3  11       63.00       58.50       27.98 o
   3   3  11       24.46        0.45       18.64 o
   4   3  11      278.10      313.51       36.73 o
   5   3  11      334.41      326.34       46.56 o
   6   3  11       30.25       29.12       32.66 o
   7   3  11       31.22       14.01       32.63 o
   8   3  11       87.67        5.08       81.71 o
   9   3  11      615.34      510.01      109.58 o
  10   3  11       44.99       70.81       51.42 o
 -11   4  11       44.94       14.45       53.42 o
 -10   4  11       99.50       32.96       71.30 o
  -9   4  11       89.95        4.91       58.32 o
  -8   4  11      341.72      309.92       68.15 o
  -7   4  11      107.95       26.48       59.40 o
  -6   4  11       78.19        0.02       90.45 o
  -5   4  11       40.69       10.01       43.01 o
  -4   4  11      514.20      583.89       56.08 o
  -3   4  11      289.36      208.14       58.06 o
  -2   4  11       46.59        9.57       33.40 o
  -1   4  11       34.81        2.40       39.92 o
   0   4  11       42.28       68.91       32.82 o
   1   4  11       84.37      132.39       31.80 o
   2   4  11       50.54       13.96       36.12 o
   3   4  11      289.61      250.62       45.40 o
   4   4  11       58.42        0.27       48.81 o
   5   4  11      206.33      230.51       83.78 o
   6   4  11       81.97       41.24       53.43 o
   7   4  11      163.73      163.25       71.02 o
   8   4  11      427.83      467.02       77.03 o
   9   4  11      275.52      191.94       72.30 o
 -10   5  11      137.52       84.34      114.85 o
  -9   5  11      130.03        8.33       68.46 o
  -8   5  11       92.76       10.58       62.97 o
  -7   5  11       98.50        5.00      119.77 o
  -6   5  11      112.22       47.50       58.84 o
  -5   5  11       21.22        6.35       23.33 o
  -4   5  11      149.53       94.83       67.63 o
  -3   5  11      306.94      389.88       55.88 o
  -2   5  11       47.77        0.00       41.25 o
  -1   5  11      112.96      102.47       49.95 o
   0   5  11      417.15      388.04      109.37 o
   1   5  11      598.99      584.34      142.74 o
   2   5  11      108.80       80.69       57.07 o
   3   5  11      107.31      104.04       51.36 o
   4   5  11      118.64       11.55       50.34 o
   5   5  11      192.15       89.04       53.59 o
   6   5  11       49.07        7.97       47.21 o
   7   5  11       83.59       65.93       62.75 o
  -7   6  11       40.71       50.10       41.45 o
  -6   6  11       38.02        0.18       46.74 o
  -5   6  11       66.05      118.77       55.19 o
  -4   6  11       88.05       92.19      112.32 o
  -3   6  11      143.42        0.32      168.68 o
  -2   6  11      141.83        4.88      164.45 o
  -1   6  11      560.39      408.71       91.22 o
   0   6  11      167.81       43.36       76.03 o
   1   6  11       53.71        6.36       44.76 o
   2   6  11       51.21        9.17       50.69 o
   3   6  11       80.51       16.81       55.38 o
   4   6  11      110.74       66.22       76.08 o
   5   6  11       65.06        0.93       68.47 o
 -14   0  12      302.19      300.83      191.78 o
 -12   0  12       30.19       50.97       35.44 o
 -10   0  12      501.22      579.08       77.71 o
  -8   0  12      939.07     1006.56      217.36 o
  -6   0  12       94.57       91.15       50.28 o
  -4   0  12      190.81      225.18      123.56 o
  -2   0  12     2681.13     2529.18       56.27 o
   0   0  12      137.69      178.66       24.22 o
   2   0  12      158.14      147.12       27.75 o
   4   0  12      177.52      207.32       53.96 o
   6   0  12       40.86       25.74       38.83 o
   8   0  12       88.19       27.36       63.22 o
  10   0  12      268.57      170.39      137.42 o
 -14   1  12      135.14        2.62      128.67 o
 -13   1  12       69.57       72.61       58.78 o
 -12   1  12      101.89       51.84       51.21 o
 -11   1  12      128.41        2.74       61.79 o
 -10   1  12      118.30       52.11       57.63 o
  -9   1  12       97.08       62.54       67.80 o
  -8   1  12      732.01      768.16       50.93 o
  -7   1  12      185.62      162.89       45.92 o
  -6   1  12      243.48      216.31       70.20 o
  -5   1  12      702.32      728.01       55.43 o
  -4   1  12      116.49      126.50       24.59 o
  -3   1  12      136.50       72.42       25.28 o
  -2   1  12     3472.10     3656.47       87.82 o
  -1   1  12     4128.77     4340.57       90.87 o
   0   1  12      171.70      191.37       27.09 o
   1   1  12      494.62      501.98       35.17 o
   2   1  12       91.78      112.16       20.89 o
   3   1  12       38.33       60.22       38.44 o
   4   1  12      569.64      600.43       37.15 o
   5   1  12     1129.28     1072.85       55.92 o
   6   1  12      730.37      728.79       53.11 o
   7   1  12      201.06      193.35       52.80 o
   8   1  12      448.23      418.74       68.04 o
   9   1  12       63.05       14.99       46.81 o
  10   1  12       45.81       14.48       46.21 o
  11   1  12      108.24        1.38       58.25 o
 -13   2  12       92.39       79.82      121.49 o
 -12   2  12      174.32      129.07       59.04 o
 -11   2  12      200.36      225.02      127.77 o
 -10   2  12      121.06       75.85       50.83 o
  -9   2  12      161.46       88.95       48.58 o
  -8   2  12      682.20      673.43      118.20 o
  -7   2  12      197.91      172.58       43.38 o
  -6   2  12      441.09      346.64       68.53 o
  -5   2  12       82.64       22.07       30.30 o
  -4   2  12      453.59      559.61       59.84 o
  -3   2  12      176.47      245.24       63.90 o
  -2   2  12      381.15      410.16       32.89 o
  -1   2  12      713.60      773.27       45.19 o
   0   2  12      112.63       78.28       29.66 o
   1   2  12       63.37       25.87       64.91 o
   2   2  12       37.31       50.75       23.12 o
   3   2  12       97.37       78.91       38.63 o
   4   2  12      265.35      279.78       41.43 o
   5   2  12       31.12        4.25       35.65 o
   6   2  12     1007.26     1004.54       98.93 o
   7   2  12      190.04      192.01       84.86 o
   8   2  12       70.51       24.65       61.65 o
   9   2  12      223.68      217.72       55.11 o
  10   2  12       42.78       59.85       40.65 o
 -12   3  12       46.88       21.47       48.68 o
 -11   3  12      171.19       19.34       69.17 o
 -10   3  12      122.23       55.92       63.58 o
  -9   3  12       69.93       36.42       46.89 o
  -8   3  12      158.78      112.46       49.08 o
  -7   3  12       70.46       73.27       59.10 o
  -6   3  12       45.90       65.05       38.97 o
  -5   3  12      196.54      183.71       61.67 o
  -4   3  12     1619.01     1591.23       61.60 o
  -3   3  12       28.00       67.80       25.02 o
  -2   3  12      909.38     1129.66       81.76 o
  -1   3  12      429.61      355.30       48.16 o
   0   3  12      452.28      484.07       34.26 o
   1   3  12      666.07      640.32       36.08 o
   2   3  12       20.54        1.39       21.54 o
   3   3  12     2195.63     2337.70       81.25 o
   4   3  12     1286.34     1208.64       70.01 o
   5   3  12      151.24      127.24       85.27 o
   6   3  12       62.21      102.00       71.60 o
   7   3  12      195.71       17.72       52.90 o
   8   3  12      476.16      361.71       77.94 o
   9   3  12       77.38        8.36       80.73 o
  10   3  12      260.27      215.74       93.01 o
 -11   4  12       52.28        7.72       57.32 o
 -10   4  12      324.69      337.99      101.74 o
  -9   4  12      121.04       51.10       66.27 o
  -8   4  12      132.11       65.71       65.65 o
  -7   4  12       33.34        1.02       35.32 o
  -6   4  12      465.54      473.23       64.64 o
  -5   4  12      141.09      101.51       74.69 o
  -4   4  12       42.20       31.91       41.16 o
  -3   4  12      262.82      209.84       57.71 o
  -2   4  12       39.95        7.61       33.72 o
  -1   4  12       21.80       27.42       22.76 o
   0   4  12       84.32       14.74       58.95 o
   1   4  12      189.86      232.05       35.57 o
   2   4  12     1100.60     1072.34       57.77 o
   3   4  12      827.74      690.49       57.41 o
   4   4  12       47.42       17.45       47.78 o
   5   4  12       59.63       19.36       50.38 o
   6   4  12       51.85        3.76       43.66 o
   7   4  12       39.37        3.73       39.89 o
   8   4  12      210.97       48.31       69.91 o
 -10   5  12      103.10       31.17      134.60 o
  -9   5  12      214.93       48.54       75.45 o
  -8   5  12      144.08       59.51       71.35 o
  -7   5  12       77.25        8.33       65.21 o
  -6   5  12       37.22       16.81       43.64 o
  -5   5  12       52.14       10.61       48.64 o
  -4   5  12       50.73       73.41       42.06 o
  -3   5  12      220.56      267.97       56.37 o
  -2   5  12      245.15      241.90       72.38 o
  -1   5  12       61.13       32.62       54.52 o
   0   5  12      116.11       83.98       69.73 o
   1   5  12      134.99       59.42       58.02 o
   2   5  12      103.96      115.47       79.82 o
   3   5  12       45.88       22.13       52.75 o
   4   5  12       43.34       30.49       35.66 o
   5   5  12       48.99        2.04       39.90 o
   6   5  12       33.67        0.22       37.94 o
   7   5  12       97.67       50.17      100.90 o
  -7   6  12       76.63       24.32       94.57 o
  -6   6  12      119.53        3.44      106.66 o
  -5   6  12       83.35       61.68      109.99 o
  -4   6  12      106.24        1.34      133.51 o
  -3   6  12      104.57        5.47      130.30 o
  -2   6  12      122.27        3.03      147.89 o
  -1   6  12       30.93        0.46       36.07 o
   0   6  12      146.70      209.35       75.43 o
   1   6  12       57.07        0.35       42.83 o
   2   6  12       83.43        7.48       55.32 o
   3   6  12       82.80       33.15       85.33 o
   4   6  12      227.74       63.72       84.56 o
 -13   0  13      102.59       11.31       73.56 o
 -11   0  13      137.94      126.82      121.75 o
  -9   0  13      195.29      207.35      176.40 o
  -7   0  13      153.33      390.39      137.41 o
  -5   0  13      770.33      772.19       53.49 o
  -3   0  13     1096.01     1078.88       47.30 o
  -1   0  13     1733.89     1640.42       43.31 o
   1   0  13       22.84        0.62       19.09 o
   3   0  13     4209.74     3937.64      117.12 o
   5   0  13      131.83      224.17       47.97 o
   7   0  13      931.27      942.09      128.62 o
   9   0  13      158.09        5.42       81.18 o
 -13   1  13      136.89       79.00       72.32 o
 -12   1  13      140.55        4.11      194.49 o
 -11   1  13      279.26      214.08       72.64 o
 -10   1  13       82.32        9.58       43.11 o
  -9   1  13      204.51      236.40       54.42 o
  -8   1  13       76.83      155.44       42.31 o
  -7   1  13      152.16      138.27       46.31 o
  -6   1  13      535.41      520.77       68.14 o
  -5   1  13      886.53      960.61       59.11 o
  -4   1  13      221.88      260.12       25.66 o
  -3   1  13       25.77        5.64       18.27 o
  -2   1  13       44.64        8.33       25.47 o
  -1   1  13       93.63       62.32       26.22 o
   0   1  13     1693.63     1557.82       52.57 o
   1   1  13     3767.58     3848.36       68.14 o
   2   1  13      189.09      194.91       27.64 o
   3   1  13        8.88       12.78        9.25 o
   4   1  13      238.56      223.36       33.44 o
   5   1  13       84.17       51.09       41.87 o
   6   1  13       52.10        0.56       38.13 o
   7   1  13       40.03       52.68       32.57 o
   8   1  13      133.64      136.41       54.30 o
   9   1  13       64.78        2.92       58.97 o
  10   1  13       45.45        2.55       52.72 o
 -13   2  13       56.47       26.14       49.22 o
 -12   2  13       50.76       25.45       60.48 o
 -11   2  13      166.94       67.33       68.96 o
 -10   2  13      152.30        0.83       53.48 o
  -9   2  13      121.84       62.35       63.63 o
  -8   2  13      157.28       85.30       40.36 o
  -7   2  13      188.81      189.87       36.29 o
  -6   2  13       27.24       17.40       22.63 o
  -5   2  13      148.64      138.70       37.91 o
  -4   2  13     1129.52     1280.40       63.80 o
  -3   2  13     2436.19     2357.26       83.87 o
  -2   2  13       29.09        5.31       21.63 o
  -1   2  13       20.30        0.59       23.15 o
   0   2  13      205.34      278.63       30.96 o
   1   2  13       74.40       95.56       18.74 o
   2   2  13       20.90       11.81       19.41 o
   3   2  13       54.62       45.66       27.26 o
   4   2  13      216.51      244.75       55.71 o
   5   2  13      513.45      485.13       65.52 o
   6   2  13      473.81      622.87       45.03 o
   7   2  13       52.54        1.89       40.47 o
   8   2  13      115.72       50.88       67.36 o
   9   2  13       65.83        0.30       48.37 o
  10   2  13       64.66       19.16       62.64 o
 -12   3  13       44.54       34.16       43.20 o
 -11   3  13       90.27       52.48       60.85 o
 -10   3  13       65.45       83.22       62.57 o
  -9   3  13      445.94      369.90      149.44 o
  -8   3  13       60.41       73.23       48.02 o
  -7   3  13       61.11       19.83       46.39 o
  -6   3  13       52.20       76.24       48.90 o
  -5   3  13      888.71      923.98       88.24 o
  -4   3  13      664.71      715.66       89.03 o
  -3   3  13       42.81       10.15       34.11 o
  -2   3  13      720.62      719.61       77.06 o
  -1   3  13       19.17       52.35       19.73 o
   0   3  13      505.89      539.72       68.18 o
   1   3  13       83.76       49.95       44.22 o
   2   3  13     2388.70     2247.18       84.43 o
   3   3  13      224.86      212.53       36.53 o
   4   3  13      578.99      541.31       62.55 o
   5   3  13       37.18       37.37       40.05 o
   6   3  13       79.84        6.56       93.62 o
   7   3  13       49.74        5.81       38.69 o
   8   3  13      275.26      206.66       83.10 o
   9   3  13       33.69        0.00       39.91 o
 -11   4  13       42.29       34.66       44.13 o
 -10   4  13      120.40        7.36       68.73 o
  -9   4  13       35.78       18.33       36.68 o
  -8   4  13       55.32        0.38       48.03 o
  -7   4  13      105.63        5.38       59.93 o
  -6   4  13      747.65      733.02      121.66 o
  -5   4  13      436.25      309.08       82.76 o
  -4   4  13      148.71      121.36       81.24 o
  -3   4  13       96.49      104.24       69.02 o
  -2   4  13      389.45      300.52       50.86 o
  -1   4  13      218.40      297.31       50.45 o
   0   4  13      401.22      436.91       91.46 o
   1   4  13      687.34      718.46       50.75 o
   2   4  13      368.67      423.69       47.35 o
   3   4  13       93.06       31.56       53.44 o
   4   4  13      169.88      118.16       48.82 o
   5   4  13       45.15        5.86       47.16 o
   6   4  13      617.80      510.35      148.05 o
   7   4  13       57.44       36.82       50.62 o
   8   4  13       37.07        0.39       36.93 o
  -9   5  13       17.55        1.81       19.81 o
  -8   5  13       71.70        9.82       54.45 o
  -7   5  13       39.38        0.35       44.92 o
  -6   5  13      103.35       12.36       59.14 o
  -5   5  13      113.58        0.37       91.43 o
  -4   5  13       30.24        6.22       31.91 o
  -3   5  13       44.89        3.80       43.41 o
  -2   5  13       31.56       39.32       35.18 o
  -1   5  13       63.55        3.87       46.35 o
   0   5  13      320.91      292.59       75.60 o
   1   5  13       42.11       19.61       38.18 o
   2   5  13      112.21       10.37       78.77 o
   3   5  13      147.23      209.77      117.69 o
   4   5  13       65.70        1.87       49.70 o
   5   5  13      337.66      219.25       71.60 o
   6   5  13      401.11      211.68       85.91 o
  -6   6  13      -19.05        3.18      981.54 x
  -5   6  13      144.05        0.47      150.04 o
  -4   6  13       49.31        0.68       47.03 o
  -3   6  13      -24.52        9.80     1119.27 x
  -2   6  13       92.86        0.26      119.15 o
  -1   6  13      163.27        4.15       90.71 o
   0   6  13       91.94        1.40       81.69 o
   1   6  13       42.91       43.65       48.68 o
   2   6  13      143.04        4.18       63.77 o
   3   6  13      102.37        6.45       60.72 o
 -12   0  14       50.17        6.48       48.50 o
 -10   0  14      154.99       80.72      163.73 o
  -8   0  14       56.07        4.50       60.37 o
  -6   0  14       69.73       32.28       40.30 o
  -4   0  14       56.12       47.85       34.60 o
  -2   0  14       12.85       24.42       13.23 o
   0   0  14      410.88      455.31       41.52 o
   2   0  14     1917.47     1795.44       55.58 o
   4   0  14      842.16      776.58       50.94 o
   6   0  14      585.31      677.71       82.18 o
   8   0  14     1132.36     1053.32      117.90 o
  10   0  14       83.26       15.22       66.61 o
 -13   1  14       32.75        2.17       34.76 o
 -12   1  14      303.69      320.29       53.34 o
 -11   1  14       54.42        0.80       52.71 o
 -10   1  14      153.75      109.64       45.16 o
  -9   1  14       36.72        1.75       29.80 o
  -8   1  14       38.18       10.82       32.33 o
  -7   1  14       46.90       55.75       49.02 o
  -6   1  14      471.69      418.87       46.37 o
  -5   1  14      127.64      100.56       28.89 o
  -4   1  14      673.97      684.25       37.80 o
  -3   1  14      293.96      260.56       26.33 o
  -2   1  14      405.33      413.13       28.97 o
  -1   1  14       69.00       58.00       31.23 o
   0   1  14     1423.83     1399.01       58.18 o
   1   1  14      343.14      348.31       34.76 o
   2   1  14      200.19      198.67       24.00 o
   3   1  14      172.32      120.77       26.00 o
   4   1  14      542.65      668.44       38.82 o
   5   1  14       29.58        8.61       33.60 o
   6   1  14      697.03      677.57       56.00 o
   7   1  14      539.33      567.42       56.96 o
   8   1  14      194.40      128.52       74.49 o
   9   1  14       76.48        2.72       49.87 o
  10   1  14      218.25       58.91       65.71 o
 -13   2  14       37.64        2.23       37.32 o
 -12   2  14      347.09      132.06      173.35 o
 -11   2  14      422.56      221.71       63.42 o
 -10   2  14      349.20      133.97       58.22 o
  -9   2  14      464.46      433.17       61.05 o
  -8   2  14       34.61       44.49       30.41 o
  -7   2  14      343.56      322.26       56.83 o
  -6   2  14       24.36        2.04       24.49 o
  -5   2  14      921.81     1072.89       67.14 o
  -4   2  14     1038.88     1036.42       47.07 o
  -3   2  14       36.60        6.66       39.02 o
  -2   2  14       77.60       91.03       29.81 o
  -1   2  14     2549.88     2559.12       95.32 o
   0   2  14       24.27       10.63       27.29 o
   1   2  14       43.34       43.21       25.66 o
   2   2  14      193.55      166.49       28.80 o
   3   2  14       99.32      130.35       40.97 o
   4   2  14       54.20       26.85       29.49 o
   5   2  14      730.88      719.19       54.84 o
   6   2  14      493.83      547.45       46.41 o
   7   2  14       31.70        0.25       36.30 o
   8   2  14      134.12      124.39       66.89 o
   9   2  14       54.17       83.24       40.14 o
 -12   3  14       62.71        0.58       77.85 o
 -11   3  14       36.73        0.24       36.45 o
 -10   3  14       56.45        1.91       47.90 o
  -9   3  14      280.26       89.40      137.26 o
  -8   3  14      251.07      262.80       61.81 o
  -7   3  14      296.99      218.97      102.38 o
  -6   3  14      867.21      869.21       76.26 o
  -5   3  14       60.00       96.36       41.53 o
  -4   3  14      661.30      699.36       55.06 o
  -3   3  14       51.61       21.82       38.56 o
  -2   3  14      193.39      289.69       36.48 o
  -1   3  14       83.97        6.06       45.06 o
   0   3  14      207.28      150.88       33.35 o
   1   3  14       62.36        1.87       33.02 o
   2   3  14      299.94      251.09       43.01 o
   3   3  14     1752.12     1791.68       95.81 o
   4   3  14       56.14        6.21       60.95 o
   5   3  14      560.62      403.67       66.47 o
   6   3  14       67.31       38.30       43.09 o
   7   3  14      542.95      581.21       66.24 o
   8   3  14       79.39       57.53       49.49 o
   9   3  14      196.05       42.29       71.50 o
 -11   4  14       66.90        4.55       55.01 o
 -10   4  14       90.67       27.00       61.25 o
  -9   4  14      166.55       69.34       71.55 o
  -8   4  14      136.08       94.62       67.44 o
  -7   4  14      195.59      145.23       63.70 o
  -6   4  14      428.53      323.63       69.09 o
  -5   4  14       22.54        1.90       24.60 o
  -4   4  14      250.28      171.55       54.32 o
  -3   4  14       70.27        4.07       47.38 o
  -2   4  14      446.27      341.44       69.97 o
  -1   4  14     1785.99     1702.59       85.89 o
   0   4  14      131.83      187.40       81.70 o
   1   4  14      334.94      332.82       99.95 o
   2   4  14      496.63      476.00       69.63 o
   3   4  14      639.70      536.10       58.17 o
   4   4  14      214.98      232.19      123.13 o
   5   4  14       22.79        1.50       23.45 o
   6   4  14      132.27      252.79       95.04 o
   7   4  14       89.27       82.90       69.21 o
  -9   5  14      100.92        9.88       65.54 o
  -8   5  14      146.99       22.59       67.76 o
  -7   5  14       38.88        1.90       43.11 o
  -6   5  14       62.96        0.44       56.98 o
  -5   5  14      133.55        5.60      105.48 o
  -4   5  14       55.53       14.73       51.78 o
  -3   5  14       29.39        9.93       34.57 o
  -2   5  14       35.11        0.09       42.30 o
  -1   5  14      139.53      234.81       74.95 o
   0   5  14      161.24      202.14      124.34 o
   1   5  14      126.32       54.45       60.00 o
   2   5  14       61.09        0.51       47.48 o
   3   5  14       35.23       22.05       42.18 o
   4   5  14      122.54        3.65       66.07 o
   5   5  14       62.19       27.36       57.20 o
   6   5  14       91.34        2.75      120.64 o
  -6   6  14      116.26        0.56      151.14 o
  -5   6  14       46.08       17.63       43.85 o
  -4   6  14       96.28       33.33       75.58 o
  -3   6  14       74.48       32.45       94.56 o
  -2   6  14       92.49        0.03      120.70 o
  -1   6  14      118.34        1.76      106.43 o
   0   6  14      202.63        4.13       82.45 o
   1   6  14       85.78        4.92      112.66 o
   2   6  14       68.66        0.02       74.05 o
 -13   0  15       12.36        0.68       16.47 o
 -11   0  15      127.56       44.26       72.27 o
  -9   0  15      223.77      452.39      203.38 o
  -7   0  15      686.34      750.83       62.17 o
  -5   0  15      194.49      108.12       42.71 o
  -3   0  15      220.43      221.46       27.56 o
  -1   0  15       18.89        0.30       17.43 o
   1   0  15      186.41      220.88       63.32 o
   3   0  15       73.69       24.98       42.22 o
   5   0  15      152.63      138.86       96.50 o
   7   0  15       91.43       90.92       63.99 o
   9   0  15      192.09      254.62       88.58 o
 -13   1  15       68.84       11.97       45.28 o
 -12   1  15       57.56       48.88       47.66 o
 -11   1  15      168.05      103.10       57.82 o
 -10   1  15       78.73       40.26       88.96 o
  -9   1  15      111.69       67.87       54.46 o
  -8   1  15      148.35      183.92       39.14 o
  -7   1  15      124.54      123.61       43.23 o
  -6   1  15      158.03      130.23       48.18 o
  -5   1  15      523.26      601.67       32.63 o
  -4   1  15       65.94       48.38       58.72 o
  -3   1  15      731.03      770.54       57.45 o
  -2   1  15      367.57      418.18       54.79 o
  -1   1  15      315.87      342.12       33.07 o
   0   1  15       52.08        5.44       32.63 o
   1   1  15      539.61      594.59       30.82 o
   2   1  15       19.94        4.24       19.11 o
   3   1  15      210.45      208.24       28.47 o
   4   1  15       29.28        0.11       22.95 o
   5   1  15       46.57       30.61       48.75 o
   6   1  15       36.90       18.01       27.57 o
   7   1  15      139.14      225.95       51.57 o
   8   1  15       59.25       30.01       48.85 o
   9   1  15       48.85        2.39       52.78 o
 -12   2  15      112.51       25.76       58.07 o
 -11   2  15      137.68        6.04       92.32 o
 -10   2  15       42.87        2.14       42.45 o
  -9   2  15       43.26        0.85       43.73 o
  -8   2  15       36.31        2.32       32.47 o
  -7   2  15     1188.65     1204.78      103.36 o
  -6   2  15      372.75      395.22       91.95 o
  -5   2  15       25.71       81.01       26.51 o
  -4   2  15      381.55      476.11       40.52 o
  -3   2  15       30.20        2.17       25.28 o
  -2   2  15     1252.97     1487.10      134.08 o
  -1   2  15      624.40      763.31       72.49 o
   0   2  15       59.38       63.68       62.94 o
   1   2  15      799.03      883.01       52.71 o
   2   2  15     1126.03     1132.64       49.95 o
   3   2  15      311.92      339.94       42.64 o
   4   2  15      411.53      363.58       42.53 o
   5   2  15      864.25      787.49       63.27 o
   6   2  15      570.10      464.73       51.16 o
   7   2  15       37.98        0.14       33.33 o
   8   2  15      123.26        0.04       63.56 o
   9   2  15      104.07       70.34       64.12 o
 -12   3  15      310.25        5.45       95.45 x
 -11   3  15       98.53       15.34       62.44 o
 -10   3  15      289.28       75.28       78.56 o
  -9   3  15      140.85      105.80       78.46 o
  -8   3  15      197.32       62.59       51.47 o
  -7   3  15      546.19      529.02       56.11 o
  -6   3  15      802.57      874.59       71.12 o
  -5   3  15       68.53        4.27       55.09 o
  -4   3  15     1215.23     1122.11       89.70 o
  -3   3  15      664.35      814.80       58.82 o
  -2   3  15      303.22      462.41       75.82 o
  -1   3  15       34.79       11.32       39.66 o
   0   3  15      443.66      458.01       54.51 o
   1   3  15       76.63       19.85       36.24 o
   2   3  15     1179.37     1202.39       91.68 o
   3   3  15       49.32       21.79       40.16 o
   4   3  15      456.76      455.78       79.19 o
   5   3  15       57.33        0.59       50.52 o
   6   3  15       29.19        8.62       27.95 o
   7   3  15      116.52       13.56       53.67 o
   8   3  15      151.98       89.63      114.84 o
 -10   4  15      204.78        1.59       78.39 o
  -9   4  15      166.45       34.17       94.99 o
  -8   4  15       90.58        0.00      107.56 o
  -7   4  15      150.88       68.64       79.51 o
  -6   4  15       13.63        2.89       16.41 o
  -5   4  15       85.34       36.66       62.02 o
  -4   4  15       32.10        2.85       34.76 o
  -3   4  15       74.04      143.45       49.93 o
  -2   4  15       60.58       16.19       50.15 o
  -1   4  15       51.45       78.14       41.84 o
   0   4  15      129.40       33.94       46.51 o
   1   4  15       40.40       15.00       36.73 o
   2   4  15      132.91       77.23       56.44 o
   3   4  15      641.95      743.55      109.14 o
   4   4  15       97.52       34.27       56.15 o
   5   4  15       38.59        0.02       40.56 o
   6   4  15       69.62       89.41       61.46 o
   7   4  15       30.43       51.02       31.41 o
  -8   5  15       47.97       10.66       46.50 o
  -7   5  15       85.74        3.74       68.59 o
  -6   5  15       30.50        0.04       36.61 o
  -5   5  15       40.08       42.69       42.57 o
  -4   5  15       34.13       24.14       31.84 o
  -3   5  15      407.60      402.62       75.95 o
  -2   5  15       62.17      118.11       53.38 o
  -1   5  15       98.01       18.60       95.13 o
   0   5  15       84.45       28.58       86.70 o
   1   5  15       30.33        0.26       30.58 o
   2   5  15       36.10        0.32       39.92 o
   3   5  15       20.01       54.04       20.26 o
   4   5  15       88.52       47.30       83.75 o
   5   5  15       55.70       25.51       46.60 o
  -5   6  15       77.84       17.51       95.35 o
  -4   6  15       81.82       61.51       59.36 o
  -3   6  15      100.14       91.76      129.59 o
  -2   6  15      -57.35        3.64     1092.61 x
  -1   6  15      109.65        0.80       71.46 o
   0   6  15       59.16        7.45       62.82 o
   1   6  15      104.87       65.01       77.39 o
 -12   0  16       60.01       16.53       54.83 o
 -10   0  16      121.19       29.79      140.97 o
  -8   0  16      463.24      597.07       62.40 o
  -6   0  16      794.16      956.23       64.05 o
  -4   0  16       54.64       43.82       41.30 o
  -2   0  16     1078.85     1007.54       40.03 o
   0   0  16      279.92      247.98       53.95 o
   2   0  16       49.70        1.93       46.56 o
   4   0  16      235.24      298.21       54.86 o
   6   0  16      112.81      175.67       69.42 o
   8   0  16      363.33      241.03       94.34 o
 -13   1  16      232.25       19.77       81.90 o
 -12   1  16       35.99       19.81       40.03 o
 -11   1  16       82.54       57.54       51.25 o
 -10   1  16       64.23       37.52       45.79 o
  -9   1  16       80.49      109.84       89.25 o
  -8   1  16      300.00      362.57       57.01 o
  -7   1  16      175.27      137.78       50.47 o
  -6   1  16     1005.74     1091.18       77.92 o
  -5   1  16       48.37        0.00       55.59 o
  -4   1  16     1097.89     1187.62       44.65 o
  -3   1  16      678.30      704.09       33.11 o
  -2   1  16      147.34      151.77       64.26 o
  -1   1  16     1769.41     1788.18       67.80 o
   0   1  16       67.63       41.92       36.22 o
   1   1  16      205.36      245.47       30.84 o
   2   1  16      163.42      189.63       35.18 o
   3   1  16       96.36       72.35       30.83 o
   4   1  16       75.58       34.54       43.09 o
   5   1  16      127.46       13.03       40.29 o
   6   1  16       92.43       52.69       51.97 o
   7   1  16       75.27        5.82       80.21 o
   8   1  16       88.28       29.85       62.27 o
   9   1  16      156.07       57.68       70.18 o
 -12   2  16       27.53        3.02       33.96 o
 -11   2  16      116.31      145.65       65.91 o
 -10   2  16      184.60      162.27       55.62 o
  -9   2  16       57.92       39.59       38.70 o
  -8   2  16       54.64       62.71       40.47 o
  -7   2  16      218.27      189.50       48.37 o
  -6   2  16      429.51      417.99       54.66 o
  -5   2  16       40.04        1.45       32.31 o
  -4   2  16      715.18      754.25       52.45 o
  -3   2  16      203.43      265.73       79.48 o
  -2   2  16       83.92       92.72       95.46 o
  -1   2  16       93.56       83.66       52.95 o
   0   2  16     1585.13     1811.95       58.58 o
   1   2  16     1333.83     1263.99       66.47 o
   2   2  16       57.15        0.70       33.34 o
   3   2  16      285.56      277.33       35.39 o
   4   2  16       37.64       21.21       31.49 o
   5   2  16      173.50      108.52       38.05 o
   6   2  16      105.54       91.29       78.30 o
   7   2  16       45.65        0.42       45.39 o
   8   2  16       73.19        2.65       58.81 o
 -11   3  16       48.99        2.26       49.64 o
 -10   3  16       89.84        8.21       47.25 o
  -9   3  16      105.96       49.62       89.24 o
  -8   3  16      182.07      125.38       76.27 o
  -7   3  16      123.39       76.85       74.81 o
  -6   3  16      225.34      118.69       59.95 o
  -5   3  16      822.81      713.74       88.06 o
  -4   3  16      384.32      352.99       72.04 o
  -3   3  16      225.51      280.71       54.78 o
  -2   3  16      821.84      933.20       95.06 o
  -1   3  16      290.51      275.81       51.28 o
   0   3  16      318.80      394.23       61.77 o
   1   3  16     1398.25     1286.97       63.94 o
   2   3  16      179.81      184.72       46.72 o
   3   3  16       28.54        7.46       28.94 o
   4   3  16      221.57      278.46      117.94 o
   5   3  16       38.05       29.82       34.33 o
   6   3  16       83.54       29.68       73.91 o
   7   3  16      197.23      278.34      101.02 o
 -10   4  16       94.61       10.37       63.13 o
  -9   4  16       60.24      123.09       47.07 o
  -8   4  16      152.55        1.81       79.24 o
  -7   4  16       43.00       10.01       38.75 o
  -6   4  16      194.01       70.12       79.38 o
  -5   4  16      109.98      122.67       71.90 o
  -4   4  16      175.23       16.34       60.93 o
  -3   4  16      248.45      317.59      100.14 o
  -2   4  16      301.76      137.50       59.66 o
  -1   4  16       85.62       73.75       61.32 o
   0   4  16      168.24      157.08      128.06 o
   1   4  16       70.62       72.24       49.12 o
   2   4  16       88.95       61.39       54.73 o
   3   4  16      168.30      101.84      107.00 o
   4   4  16       23.69        1.85       26.84 o
   5   4  16      235.04       36.01       61.69 o
   6   4  16       31.65       21.09       35.58 o
  -8   5  16       37.82       15.74       37.26 o
  -7   5  16       33.71        0.72       39.69 o
  -6   5  16       30.21        3.26       34.02 o
  -5   5  16       57.74        2.63       55.74 o
  -4   5  16      215.29      194.15       67.93 o
  -3   5  16      105.52       10.31      142.58 o
  -2   5  16      280.77      218.80       79.92 o
  -1   5  16       81.58      113.60       76.29 o
   0   5  16       37.80        7.68       42.86 o
   1   5  16      211.49      126.47       64.14 o
   2   5  16        6.09        0.01        6.75 o
   3   5  16      315.64       72.28       72.08 o
   4   5  16       50.61       16.14       53.01 o
 -11   0  17      145.91        1.35      176.25 o
  -9   0  17      362.80      304.11      264.23 o
  -7   0  17      631.40      632.15       65.94 o
  -5   0  17       39.39        7.54       42.76 o
  -3   0  17      163.20      102.59       47.15 o
  -1   0  17      957.98     1085.22      129.57 o
   1   0  17       63.03        7.24       48.45 o
   3   0  17       98.50       39.03       46.90 o
   5   0  17       33.22        3.76       34.10 o
   7   0  17      136.17      113.96      161.02 o
 -12   1  17      189.83      166.80       98.40 o
 -11   1  17       30.58       36.82       37.15 o
 -10   1  17      113.34        8.98       53.29 o
  -9   1  17       37.02        9.06       43.24 o
  -8   1  17       35.85        0.21       36.01 o
  -7   1  17      307.39      384.41       53.14 o
  -6   1  17       93.48        1.17       41.80 o
  -5   1  17       30.27        0.22       27.09 o
  -4   1  17       50.04       55.24       29.39 o
  -3   1  17      860.34      818.17       82.53 o
  -2   1  17      115.30       86.55       64.46 o
  -1   1  17       80.08        4.49       62.29 o
   0   1  17      460.42      559.62       42.26 o
   1   1  17      455.12      532.07       52.61 o
   2   1  17       52.29       26.62       39.97 o
   3   1  17      612.54      616.96       76.92 o
   4   1  17       92.86       83.21       40.75 o
   5   1  17       51.37       16.91       35.87 o
   6   1  17       49.57       34.11       40.30 o
   7   1  17       78.55      126.35       54.20 o
   8   1  17      288.07       92.55       93.29 o
 -12   2  17       32.44        1.28       33.66 o
 -11   2  17      388.75      324.99      108.55 o
 -10   2  17      174.43        0.54       58.01 o
  -9   2  17       37.54        2.96       34.52 o
  -8   2  17      108.95       84.91       53.09 o
  -7   2  17      491.58      399.44       80.80 o
  -6   2  17      184.60      259.47       45.45 o
  -5   2  17      103.00       57.86       42.29 o
  -4   2  17      278.70      308.98       82.30 o
  -3   2  17      554.56      687.96      106.85 o
  -2   2  17      796.41      816.06       69.93 o
  -1   2  17      973.82      907.16       74.73 o
   0   2  17      277.52      245.75       48.55 o
   1   2  17      613.13      588.95       53.64 o
   2   2  17      140.77      213.47       57.24 o
   3   2  17      127.80      168.01       79.99 o
   4   2  17       33.46       16.00       39.59 o
   5   2  17      407.34      345.42       51.59 o
   6   2  17       36.92        0.03       36.22 o
   7   2  17       74.22       14.51       85.46 o
   8   2  17        3.24       60.23        3.61 x
 -11   3  17      165.64       36.32       70.31 o
 -10   3  17       63.05        4.58       66.98 o
  -9   3  17       54.68       37.58       47.24 o
  -8   3  17       87.57       64.21       57.58 o
  -7   3  17      114.04      214.85       70.75 o
  -6   3  17      237.34      262.20       61.32 o
  -5   3  17      732.04      731.87      110.83 o
  -4   3  17       29.54        0.47       34.52 o
  -3   3  17     1670.82     1353.31      112.54 o
  -2   3  17      133.07      152.01       76.46 o
  -1   3  17       58.88        4.52       68.12 o
   0   3  17     1047.29     1031.39       71.45 o
   1   3  17      215.67       77.07      103.62 o
   2   3  17      212.78      173.41       47.15 o
   3   3  17      675.93      623.52       59.68 o
   4   3  17      132.81      135.57       73.13 o
   5   3  17       49.91       11.65       43.57 o
   6   3  17      176.18       25.44       64.70 o
   7   3  17       99.05      117.61       87.31 o
  -9   4  17       63.06        0.01       72.32 o
  -8   4  17       48.82        3.58       47.30 o
  -7   4  17      130.54        9.30       87.45 o
  -6   4  17       59.99        1.00       53.75 o
  -5   4  17      484.29      451.30      190.10 o
  -4   4  17      349.07      259.89       86.40 o
  -3   4  17       47.90        0.17       55.09 o
  -2   4  17      935.50      917.14       82.00 o
  -1   4  17      166.15       95.45       74.53 o
   0   4  17       26.65       65.19       30.49 o
   1   4  17       48.81       16.98       41.75 o
   2   4  17      232.58      130.25       72.44 o
   3   4  17       55.87       39.93       46.02 o
   4   4  17       67.94      123.71       58.23 o
   5   4  17       67.48        1.16       52.41 o
  -7   5  17      200.59       11.01      104.16 o
  -6   5  17       88.84        0.01       69.97 o
  -5   5  17      129.31        8.25       75.29 o
  -4   5  17       40.90        5.10       36.20 o
  -3   5  17       40.24        0.48       43.53 o
  -2   5  17      160.45      111.01       80.80 o
  -1   5  17       91.80       17.87      118.16 o
   0   5  17       68.32        6.90       56.60 o
   1   5  17      125.55       34.02       62.33 o
   2   5  17      118.79       25.20       90.44 o
   3   5  17       56.07       43.47       65.37 o
 -12   0  18      126.61       58.00       77.26 o
 -10   0  18      185.52        7.82      197.97 o
  -8   0  18       40.53        4.07       38.28 o
  -6   0  18      538.06      620.30       66.38 o
  -4   0  18     3561.48     3417.12      130.81 o
  -2   0  18     1826.44     1932.06      127.39 o
   0   0  18      660.64      649.93       67.96 o
   2   0  18      994.01      845.92       88.06 o
   4   0  18      793.82      920.95       68.63 o
   6   0  18       33.59        5.39       40.20 o
 -12   1  18       52.95       83.63       53.06 o
 -11   1  18       44.82       14.32       49.52 o
 -10   1  18       80.82       45.34       52.41 o
  -9   1  18       55.91       55.13       47.10 o
  -8   1  18       96.82       13.87       51.97 o
  -7   1  18      376.95      233.14       56.74 o
  -6   1  18       28.82        1.88       28.06 o
  -5   1  18      159.00       50.57       43.62 o
  -4   1  18      669.26      682.59       44.45 o
  -3   1  18     1298.63     1334.75       96.51 o
  -2   1  18       18.91        7.21       19.82 o
  -1   1  18      690.55      676.91       58.54 o
   0   1  18      658.51      579.82       68.99 o
   1   1  18       59.04       75.55       42.77 o
   2   1  18      245.59      215.35       67.48 o
   3   1  18      373.11      418.22      163.61 o
   4   1  18       45.68       38.11       39.48 o
   5   1  18       56.28       39.47       36.53 o
   6   1  18       45.32        4.77       53.19 o
   7   1  18       42.11        2.47       50.77 o
   8   1  18       41.89        0.02       51.86 o
 -11   2  18       47.64        4.54       49.42 o
 -10   2  18      128.81       18.57       55.57 o
  -9   2  18       43.39        4.71       35.44 o
  -8   2  18      206.81      208.57       63.32 o
  -7   2  18       43.80        4.07       36.21 o
  -6   2  18       93.42        9.97       38.67 o
  -5   2  18       95.49       79.83       63.47 o
  -4   2  18      110.33       86.90       61.71 o
  -3   2  18     1152.50     1517.03      401.60 o
  -2   2  18      480.14      494.20       64.65 o
  -1   2  18      441.72      430.02       66.56 o
   0   2  18     1417.02     1574.09      132.50 o
   1   2  18       47.87        4.63       45.59 o
   2   2  18       37.81        0.29       44.47 o
   3   2  18      352.41      215.53       50.92 o
   4   2  18      545.85      549.35      111.06 o
   5   2  18      224.79      178.54       53.83 o
   6   2  18      253.02      185.58       57.68 o
   7   2  18       42.15        3.02       51.09 o
 -10   3  18      108.95       35.19       91.66 o
  -9   3  18       35.97       23.51       40.90 o
  -8   3  18      174.00      157.31       66.92 o
  -7   3  18       40.53       31.58       43.37 o
  -6   3  18       96.11       27.82       72.78 o
  -5   3  18      111.52      173.58       71.25 o
  -4   3  18       68.39      114.14       48.49 o
  -3   3  18       44.73       48.34       38.45 o
  -2   3  18      220.06      106.88       56.80 o
  -1   3  18      240.55      272.29       55.69 o
   0   3  18      197.51      179.85       49.21 o
   1   3  18      364.92      435.18       59.29 o
   2   3  18       53.74        6.41       47.78 o
   3   3  18       37.97        0.03       31.73 o
   4   3  18       31.29       62.43       30.82 o
   5   3  18       36.65        0.62       42.10 o
   6   3  18       59.16        3.14       48.71 o
  -9   4  18       93.67        9.79       65.25 o
  -8   4  18      154.42       11.82       71.95 o
  -7   4  18       65.21       42.40       75.30 o
  -6   4  18      226.54       45.11       89.09 o
  -5   4  18       22.87        7.31       25.30 o
  -4   4  18      686.92      561.74       79.34 o
  -3   4  18       38.34        3.06       35.64 o
  -2   4  18       83.17       51.38       54.06 o
  -1   4  18       42.25        0.00       42.82 o
   0   4  18      197.16       70.57       74.28 o
   1   4  18       42.46        0.00       42.19 o
   2   4  18       90.41       25.36       70.15 o
   3   4  18       58.36        1.10       63.35 o
   4   4  18       42.80       14.99       48.33 o
   5   4  18       62.33       25.42       55.57 o
  -6   5  18       50.64        0.17       60.68 o
  -5   5  18       43.19       18.80       41.06 o
  -4   5  18      128.96       52.31      114.33 o
  -3   5  18      358.24      212.56      115.12 o
  -2   5  18      194.10       92.18       85.21 o
  -1   5  18      102.65       13.67      131.52 o
   0   5  18       24.74       13.38       27.04 o
   1   5  18       39.82        0.15       40.82 o
   2   5  18      155.29       10.70       65.58 o
 -11   0  19      154.45        7.74      180.92 o
  -9   0  19      250.86      602.99      230.21 o
  -7   0  19      199.91       54.70       61.85 o
  -5   0  19      192.63      117.73       69.62 o
  -3   0  19      800.54      798.85       70.18 o
  -1   0  19      162.09      152.84       74.26 o
   1   0  19      181.63       73.75       68.94 o
   3   0  19      181.27       85.76       72.35 o
   5   0  19        7.66       19.26        8.52 o
   7   0  19      196.69      487.31      220.16 o
 -11   1  19      110.53      139.01      104.48 o
 -10   1  19      104.07       93.41       77.99 o
  -9   1  19      342.40      457.37       84.47 o
  -8   1  19       56.03        0.78       52.45 o
  -7   1  19      927.82      899.87      131.35 o
  -6   1  19      436.59      411.48       56.59 o
  -5   1  19      578.02      583.65       74.12 o
  -4   1  19       88.49        5.81       47.74 o
  -3   1  19       60.12        5.96       33.68 o
  -2   1  19      189.36       89.81       42.86 o
  -1   1  19     3158.25     2628.13      270.56 o
   0   1  19      286.98      408.81       64.93 o
   1   1  19      578.40      475.83       61.87 o
   2   1  19      223.48      158.12       71.60 o
   3   1  19      918.40      936.97       86.90 o
   4   1  19       44.92        2.73       33.33 o
   5   1  19       96.99        2.54       59.64 o
   6   1  19       39.02       15.90       37.91 o
   7   1  19      134.28       84.50       58.58 o
 -11   2  19      189.44      101.54       81.04 o
 -10   2  19       58.56        4.11       39.61 o
  -9   2  19      163.64       45.24       95.06 o
  -8   2  19      230.54      143.17       53.91 o
  -7   2  19       55.07        0.14       65.16 o
  -6   2  19      178.78      112.21       59.04 o
  -5   2  19      188.03      159.16       57.46 o
  -4   2  19      300.33      293.63      111.24 o
  -3   2  19       51.25       39.02       44.23 o
  -2   2  19      651.39      612.64       75.54 o
  -1   2  19      254.00      384.04      217.82 o
   0   2  19      440.40      435.12      284.30 o
   1   2  19      534.46      485.49      128.31 o
   2   2  19      225.60       20.29       57.41 o
   3   2  19      153.07      166.63       49.59 o
   4   2  19       93.21      152.19       56.17 o
   5   2  19      104.10        3.36       60.60 o
   6   2  19      127.78       76.78       53.79 o
 -10   3  19      221.47      102.16       77.61 o
  -9   3  19      145.43        8.86       90.21 o
  -8   3  19       53.26       52.64       57.57 o
  -7   3  19      129.29       74.89       76.13 o
  -6   3  19       51.62       43.49       49.72 o
  -5   3  19       43.61       34.66       39.53 o
  -4   3  19      122.87       15.54       57.93 o
  -3   3  19       85.57       71.10       96.23 o
  -2   3  19      153.04       77.44       58.90 o
  -1   3  19       28.04        6.55       28.59 o
   0   3  19      121.40        0.12      142.71 o
   1   3  19       28.55       28.04       34.16 o
   2   3  19      179.60       96.14      112.66 o
   3   3  19       36.39       10.34       40.92 o
   4   3  19       50.21       36.39       61.02 o
   5   3  19       24.95        5.05       26.91 o
  -8   4  19       42.33        0.70       40.99 o
  -7   4  19       76.85        0.81       95.31 o
  -6   4  19       57.64        0.12       53.45 o
  -5   4  19       67.09        8.95       50.84 o
  -4   4  19       84.16       30.91       71.14 o
  -3   4  19      134.47        0.21       76.50 o
  -2   4  19       69.52        0.00       73.49 o
  -1   4  19       41.48       89.54       49.31 o
   0   4  19       78.06       53.12       61.51 o
   1   4  19      282.46      243.69       66.79 o
   2   4  19       63.95       14.68       64.97 o
   3   4  19      185.65      112.67       86.64 o
   4   4  19      100.18       26.94      136.70 o
  -5   5  19      103.23       24.16      135.31 o
  -4   5  19      110.34       12.34       63.34 o
  -3   5  19       50.88       27.52       54.17 o
  -2   5  19       63.93        8.79       55.76 o
  -1   5  19       75.80       11.73       72.43 o
   0   5  19       49.56       57.63       51.06 o
 -10   0  20      222.82       51.56      303.38 o
  -8   0  20      941.37     1033.11      173.26 o
  -6   0  20     1629.24     1552.54      107.29 o
  -4   0  20     2391.49     2459.07      267.14 o
  -2   0  20       50.30       93.32       57.62 o
   0   0  20      136.14       23.84      152.00 o
   2   0  20      462.00      495.36       79.01 o
   4   0  20      193.47      258.38      204.44 o
   6   0  20      204.83      337.70      223.97 o
 -11   1  20      115.27       15.36       63.65 o
 -10   1  20      140.38       29.51       62.48 o
  -9   1  20       86.54      105.32       54.39 o
  -8   1  20       74.86       93.99       69.62 o
  -7   1  20      280.78      241.51       67.11 o
  -6   1  20      258.02      223.85       53.94 o
  -5   1  20     2033.93     1963.06      120.51 o
  -4   1  20       30.60        0.05       31.96 o
  -3   1  20      131.60       24.79       43.66 o
  -2   1  20      200.30      190.97       65.15 o
  -1   1  20       46.84        4.03       50.29 o
   0   1  20       54.44        0.60       56.94 o
   1   1  20       61.80        7.56       46.08 o
   2   1  20      462.49      462.46       62.81 o
   3   1  20      281.43      260.94       62.69 o
   4   1  20       53.43       77.17       53.75 o
   5   1  20       49.77        1.44       60.11 o
   6   1  20      129.47      104.87       94.31 o
 -10   2  20       80.02        6.06       74.98 o
  -9   2  20       27.70       39.58       30.12 o
  -8   2  20      258.88      192.26       83.81 o
  -7   2  20      280.47      234.09      126.81 o
  -6   2  20       24.51       52.20       28.22 o
  -5   2  20       91.71       59.69       65.67 o
  -4   2  20      220.63      269.53       66.55 o
  -3   2  20       42.59        0.00       40.25 o
  -2   2  20      153.44      163.12      161.06 o
  -1   2  20      125.02      282.12      142.68 o
   0   2  20      106.23        4.03      128.22 o
   1   2  20      186.77      188.79      122.94 o
   2   2  20       64.60       11.99       49.10 o
   3   2  20      116.45        0.00       60.25 o
   4   2  20      168.05      140.04       76.75 o
   5   2  20       47.17        2.46       45.03 o
   6   2  20       34.04       25.80       37.71 o
  -9   3  20       39.51        3.48       44.87 o
  -8   3  20       44.64       21.12       46.38 o
  -7   3  20       45.22        7.69       45.72 o
  -6   3  20      113.31       17.41       74.03 o
  -5   3  20      178.29      174.42       96.64 o
  -4   3  20       81.52       18.71       75.95 o
  -3   3  20      159.92      171.00       92.84 o
  -2   3  20      440.84      321.61       67.03 o
  -1   3  20       96.63       66.37      119.58 o
   0   3  20       64.42       63.11       80.55 o
   1   3  20      102.52      160.28       68.23 o
   2   3  20      153.53        0.19       77.69 o
   3   3  20       39.55       13.79       37.40 o
   4   3  20      243.06      122.61       67.36 o
  -7   4  20       52.05        0.96       51.55 o
  -6   4  20      160.99       68.78       70.07 o
  -5   4  20       85.50       38.40       68.32 o
  -4   4  20       54.93        1.64       66.03 o
  -3   4  20      100.17       84.15       60.36 o
  -2   4  20      106.24       79.22       87.79 o
  -1   4  20      100.90       93.07      129.12 o
   0   4  20      109.30       37.79      138.41 o
   1   4  20       19.74        0.33     1230.50 o
   2   4  20      130.63       57.18       80.05 o
  -9   0  21      260.77      397.45      253.62 o
  -7   0  21      235.20       26.48      313.73 o
  -5   0  21      250.03      107.68      221.17 o
  -3   0  21      136.52       51.60      149.52 o
  -1   0  21      890.91      842.97      312.18 o
   1   0  21     1309.44     1301.38      344.09 o
   3   0  21      519.84      467.65       87.08 o
   5   0  21      174.21        6.26      200.65 o
 -10   1  21       44.48       11.55       38.73 o
  -9   1  21      102.39       60.74       53.96 o
  -8   1  21       52.47       62.13       45.58 o
  -7   1  21      105.53      101.39      129.68 o
  -6   1  21      260.81      184.97       49.52 o
  -5   1  21      220.14      437.06       71.78 o
  -4   1  21      100.10      119.25       59.70 o
  -3   1  21      172.87      220.68       98.40 o
  -2   1  21       80.05       81.77       55.37 o
  -1   1  21      213.51      259.92      130.97 o
   0   1  21      132.24       86.92       73.59 o
   1   1  21       27.12       25.63       32.01 o
   2   1  21      346.23      284.57       91.92 o
   3   1  21      246.73      174.48       64.90 o
   4   1  21      114.45       37.35       73.31 o
   5   1  21       97.91       39.02       58.31 o
 -10   2  21       52.86       23.24       62.84 o
  -9   2  21       11.14       37.81        8.48 o
  -8   2  21      105.88       73.95       60.49 o
  -7   2  21       62.41        0.00       48.64 o
  -6   2  21       92.83       74.24       68.93 o
  -5   2  21       43.49        4.41       53.06 o
  -4   2  21      100.25       86.32       62.51 o
  -3   2  21      122.92      234.76      141.72 o
  -2   2  21      111.37      296.33      130.92 o
  -1   2  21       99.66        8.27      131.33 o
   0   2  21       28.89        5.58       29.30 o
   1   2  21       57.71       32.38       52.95 o
   2   2  21       53.01       13.81       44.25 o
   3   2  21      385.52      355.38      111.87 o
   4   2  21       39.48        0.07       46.01 o
   5   2  21       52.42       11.90       48.51 o
  -8   3  21       65.33       63.27       64.37 o
  -7   3  21       48.90        2.87       60.26 o
  -6   3  21       45.54       31.60       41.85 o
  -5   3  21       78.61       67.63       77.57 o
  -4   3  21       48.07        0.74       40.18 o
  -3   3  21       34.13       11.09       40.97 o
  -2   3  21       93.47        7.23      107.28 o
  -1   3  21      117.05      158.89      142.96 o
   0   3  21      121.40      139.07      148.92 o
   1   3  21       92.89        3.00      120.89 o
   2   3  21       32.32        1.19       37.05 o
   3   3  21       63.08       72.49       54.54 o
  -6   4  21      106.95       28.58       62.60 o
  -5   4  21       45.59       28.44       55.05 o
  -4   4  21       51.69       20.02       63.45 o
  -3   4  21      330.85      374.15       91.32 o
  -2   4  21      101.48      270.20      129.62 o
  -1   4  21       91.77      190.90      120.23 o
   0   4  21       93.64        0.35      123.01 o
   1   4  21       96.26        0.00      126.69 o
 -10   0  22       14.26       28.71       16.06 o
  -8   0  22      152.09      167.73      174.62 o
  -6   0  22      479.92      402.15       79.27 o
  -4   0  22      289.91      195.37      257.93 o
  -2   0  22      852.41      940.76      333.05 o
   0   0  22      154.39      155.69      174.78 o
   2   0  22       34.67       58.80       33.18 o
   4   0  22      151.63       48.87      180.36 o
 -10   1  22       96.69        4.48      125.85 o
  -9   1  22       67.58      146.52       75.89 o
  -8   1  22      139.22       49.49       92.00 o
  -7   1  22       54.07        6.00       56.95 o
  -6   1  22      106.88       11.31       84.49 o
  -5   1  22      105.48      134.60      129.04 o
  -4   1  22      115.27      206.64      138.29 o
  -3   1  22       79.51       15.23      100.87 o
  -2   1  22      132.07       31.14      154.68 o
  -1   1  22      103.44       16.38      125.74 o
   0   1  22     1426.58      583.69      363.01 x
   1   1  22       46.04        3.75       44.41 o
   2   1  22       60.03       59.55       53.05 o
   3   1  22      498.65      357.00       76.05 o
   4   1  22      105.56       10.36       59.49 o
  -9   2  22      231.16      133.78      102.06 o
  -8   2  22      127.68       52.24       89.94 o
  -7   2  22       37.25       18.34       38.32 o
  -6   2  22       50.60       46.03       46.46 o
  -5   2  22      137.36      119.93       61.02 o
  -4   2  22       72.35        0.02       91.33 o
  -3   2  22      139.58      143.41      156.51 o
  -2   2  22      109.30       21.24      133.43 o
  -1   2  22      168.00        0.10       73.49 o
   0   2  22      210.75       36.63       80.11 o
   1   2  22       56.58       22.70       57.88 o
   2   2  22      208.18      176.24       67.33 o
   3   2  22       25.57        1.89       26.49 o
   4   2  22       78.88       11.06       62.33 o
  -7   3  22       69.57       12.96       70.28 o
  -6   3  22       33.41        1.85       40.15 o
  -5   3  22      312.92       91.50       75.79 o
  -4   3  22       39.54        3.57       40.11 o
  -3   3  22       47.78        6.63       54.38 o
  -2   3  22       90.06       45.35      116.32 o
  -1   3  22       78.59       13.92      103.56 o
   0   3  22       92.19        1.91      120.75 o
   1   3  22       89.54        2.14      117.36 o
   2   3  22       63.54       33.31       58.92 o
  -3   4  22       95.25        0.00      128.26 o
  -2   4  22      105.50       13.69      136.67 o
  -9   0  23      145.82       43.94      172.91 o
  -7   0  23       44.43      105.42       39.74 o
  -5   0  23      273.67      387.86      261.32 o
  -3   0  23      232.71      281.72      235.50 o
  -1   0  23      454.44      236.18      341.98 o
   1   0  23     1210.64      632.94      407.13 x
   3   0  23      146.57      122.82      176.00 o
  -9   1  23      106.78       22.23      111.83 o
  -8   1  23       43.44        0.03       52.41 o
  -7   1  23       30.42       28.04       34.58 o
  -6   1  23       98.98      108.84      123.79 o
  -5   1  23       29.80       32.09       33.48 o
  -4   1  23      106.38      111.79      129.70 o
  -3   1  23      107.01       12.50      130.65 o
  -2   1  23      112.16      103.27      135.91 o
  -1   1  23       95.71       20.83      122.02 o
   0   1  23      130.21      267.74      155.16 o
   1   1  23      103.83      281.35      131.44 o
   2   1  23       53.52       32.68       65.35 o
   3   1  23       36.20       10.94       35.82 o
  -8   2  23       76.87        5.53       67.01 o
  -7   2  23      124.23        0.85       83.28 o
  -6   2  23       95.86        1.87      125.52 o
  -5   2  23      109.49       15.75      138.59 o
  -4   2  23       85.21        0.42      108.65 o
  -3   2  23      110.83      112.90      136.46 o
  -2   2  23       58.43       12.40       50.28 o
  -1   2  23      176.56      131.70      124.77 o
   0   2  23       95.13      157.62       65.08 o
   1   2  23      136.99      148.11       74.20 o
   2   2  23       33.52        1.47       31.66 o
  -6   3  23      101.36        3.43       66.04 o
  -5   3  23       61.09       23.56       53.18 o
  -4   3  23       23.07        9.05       25.81 o
  -3   3  23       68.01       11.07       56.65 o
  -2   3  23      105.84       70.94      134.81 o
  -1   3  23       89.21       14.75      117.97 o
   0   3  23       90.28        1.95      118.97 o
  -8   0  24      171.99      406.94      194.15 o
  -6   0  24      171.26        5.52      197.58 o
  -4   0  24      145.67       84.08      170.00 o
  -2   0  24      106.37        0.11      129.14 o
   0   0  24      139.62       30.06      168.01 o
   2   0  24      171.32      112.69      199.51 o
  -7   1  24      120.37      253.99      150.37 o
  -6   1  24      126.99       30.03      156.29 o
  -5   1  24      103.50      115.31      130.65 o
  -4   1  24      101.77        6.99      129.58 o
  -3   1  24      105.80       22.77      134.17 o
  -2   1  24      111.19       88.05      140.32 o
  -1   1  24      112.43       17.16      139.95 o
   0   1  24       94.76        0.21      123.59 o
   1   1  24       89.66       14.32      117.52 o
   2   1  24      108.39        3.36      138.56 o
  -6   2  24       92.83       28.98      123.32 o
  -5   2  24      107.10       55.24      137.46 o
  -4   2  24      111.25       16.76      141.33 o
  -3   2  24      100.87        0.20      129.61 o
  -2   2  24      108.20       37.48      137.67 o
  -1   2  24       98.47        0.01      126.32 o
   0   2  24       98.38        0.18      127.33 o
   1   2  24      100.44        1.04      131.31 o
  -5   0  25      146.75       14.27      175.67 o
  -3   0  25      218.89      163.84      236.75 o
  -1   0  25      160.26       16.35      190.93 o
  -6   1  25       94.92       43.63      124.86 o
  -5   1  25       91.79       47.94      120.84 o
  -4   1  25       88.40        6.11      116.10 o
  -3   1  25       99.94        8.09      128.09 o
  -2   1  25       98.07       68.69      126.36 o
  -1   1  25       99.04        2.08      135.96 o
   0   1  25       93.49       10.79      123.27 o
  -3   2  25      111.18       52.24      142.05 o
